# Supplementary material for: A co-crystal of nona­hydrated disodium(II) with mixed anions from m-chloro­benzoic acid and furosemide
Source: Acta Crystallogr E Crystallogr Commun. 2015 Sep 30;71(Pt 10):1266–9. doi: 10.1107/S2056989015017430 (PMC4647361; doi:10.1107/S2056989015017430)
Supplement: Supplementary file 1 [file e-71-01266-sup1.cif]

##############################################################################
#                                                                            #
# This CIF contains the data in a paper accepted for publication in          #
# Acta Crystallographica Section E. It conforms to the requirements of       #
# Notes for Authors for Acta Crystallographica Section E, and has been       #
# peer reviewed under the auspices of the IUCr Commission on Journals.       #
#                                                                            #
# Full details of the Crystallographic Information File format               #
# are given in the paper "The Crystallographic Information File (CIF):       #
# a New Standard Archive File for Crystallography" by S. R. Hall, F. H.      #
# Allen and I. D. Brown [Acta Cryst. (1991), A47, 655-685].                  #
#                                                                            #
# The current version of the core CIF dictionary is obtainable from          #
# ftp://ftp.iucr.org/pub/cif_core.dic.                                       #
#                                                                            #
# Software is freely available for graphical display of the structure(s)     #
# in this CIF. For information consult the CIF software page                 #
# http://www.iucr.org/resources/cif/software.                                #
#                                                                            #
# This file may be used for bona fide research purposes within the           #
# scientific community so long as proper attribution is given to the journal # 
# article from which it was obtained.                                        #
#                                                                            #
##############################################################################
data_New_Global_Publ_Block
_journal_date_recd_electronic     2015-07-01
_journal_date_accepted     2015-09-17
_journal_name_full     'Acta Crystallographica, Section E'
_journal_year     2015
_journal_volume     71
_journal_issue     10
_journal_page_first     1266
_journal_page_last     1269
_journal_paper_category     GM
_journal_paper_doi     10.1107/S2056989015017430
_journal_coeditor_code     PK2557
_publ_contact_author
;
Rao M. Uppu, Ph.D
Environmental Toxicology PhD Program and the Health Research Center
Southern University and A&M College
Baton Rouge
LA 70813
USA
;
_publ_contact_author_email     'rao_uppu@subr.edu'
_publ_contact_author_fax     '(225) 771 5350'
_publ_contact_author_phone     '(225) 771 4303'
_publ_section_title
;
A co-crystal of nonahydrated disodium (II) with mixed anions from
<i>m</i>-chlorobenzoic acid and furosemide
;
_publ_section_title_footnote     .
loop_
    _publ_author_name
    _publ_author_footnote
    _publ_author_address
    'London, Bianca King' .
;
Environmental Toxicology PhD Program and the Health Research Center
Southern University and A&M College
Baton Rouge
LA 70813
USA
;
    'Claville, Michelle O. Fletcher' .
;
School of Science
Hampton University
Hampton
VA 23668
USA
;
    'Babu, Sainath' .
;
School of Science
Hampton University
Hampton
VA 23668
USA
;
    'Fronczek, Frank R.' .
;
Department of Chemistry
Louisiana State University
Baton Rouge
LA 70803-1804
USA
;
    'Uppu, Rao M.' .
;
Environmental Toxicology PhD Program and the Health Research Center
Southern University and A&M College
Baton Rouge
LA 70813
USA
;
_publ_section_synopsis
;
In view of its potential for developing useful pharamaceutical formulations of
furosemide, a widely-used loop diuretic, the crystal structure of the
furosemide anion with <i>m</i>-chlorobenzoate has been investigated. In these
co-crystals, the monoanions of furosemide and <i>m</i>-chlorobenzoate are
balanced by two independent Na^+^ ions, both of which are hexacoordinated by
three monodentate water molecules, two double-water bridge molecules and one
single-water bridge molecules, thus yielding centrosymmetric Na~2~(OH~2~)~8~
units linked by single water bridges to form chains in the [\=110] direction.
;
data_I
_chemical_name_systematic
;
<i>catena</i>-Poly[[[triaquasodium(I)]-di-\m-aqua-[triaquasodium(I)]-\m-aqua]
3-chlorobenzoate 4-chloro-2-[(furan-2-ylmethyl)amino]-5-sulfamoylbenzoate]
;
_chemical_formula_moiety
                            'H18 Na2 O9 2+, C12 H10 Cl N2 O5 S -, C7 H4 Cl O2 -'
_chemical_formula_sum     'C19 H32 Cl2 N2 Na2 O16 S'
_chemical_formula_iupac     '[Na2 (O H2)9 ] (C7 H4 Cl O2) (C12 H10 Cl N2 O5 S)'
_chemical_formula_weight     693.41
_chemical_melting_point     ?
_symmetry_cell_setting     triclinic
_symmetry_space_group_name_H-M     'P -1          '
_symmetry_space_group_name_Hall     '-P 1'
loop_
    _symmetry_equiv_pos_as_xyz
    'x, y, z'
    '-x, -y, -z'
_cell_length_a     7.908(2)
_cell_length_b     10.224(3)
_cell_length_c     19.631(4)
_cell_angle_alpha     85.46(2)
_cell_angle_beta     81.80(2)
_cell_angle_gamma     74.96(2)
_cell_volume     1515.7(7)
_cell_formula_units_Z     2
_cell_measurement_reflns_used     17752
_cell_measurement_theta_min     2.54
_cell_measurement_theta_max     32.57
_cell_measurement_temperature     100.0(5)
_exptl_crystal_description     'lath fragment'
_exptl_crystal_colour     colorless
_exptl_crystal_size_max     0.30
_exptl_crystal_size_mid     0.25
_exptl_crystal_size_min     0.07
_exptl_crystal_density_diffrn     1.519
_exptl_crystal_density_meas     ?
_exptl_crystal_density_method     'not measured'
_exptl_crystal_F_000     720
_exptl_absorpt_coefficient_mu     0.385
_exptl_absorpt_correction_type     multi-scan
_exptl_absorpt_process_details
;
(Scalepack; Otwinowski & Minor, 1997)
;
_exptl_absorpt_correction_T_min     0.8932
_exptl_absorpt_correction_T_max     0.9736
_exptl_special_details     ?
_diffrn_ambient_temperature     100.0(5)
_diffrn_radiation_type     MoK\a
_diffrn_radiation_wavelength     0.71073
_diffrn_radiation_source     'fine-focus sealed tube'
_diffrn_radiation_monochromator     graphite
_diffrn_measurement_device     'Nonius KappaCCD '
_diffrn_measurement_method     '\w and \f scans '
_diffrn_detector_area_resol_mean     ?
_diffrn_reflns_number     17752
_diffrn_reflns_av_R_equivalents     0.0347
_diffrn_reflns_av_sigmaI/netI     0.0581
_diffrn_reflns_theta_min     2.69
_diffrn_reflns_theta_max     32.27
_diffrn_reflns_theta_full     25.00
_diffrn_measured_fraction_theta_max     0.953
_diffrn_measured_fraction_theta_full     0.988
_diffrn_reflns_limit_h_min     -11
_diffrn_reflns_limit_h_max     11
_diffrn_reflns_limit_k_min     -13
_diffrn_reflns_limit_k_max     15
_diffrn_reflns_limit_l_min     -29
_diffrn_reflns_limit_l_max     29
_diffrn_standards_number     0
_diffrn_standards_interval_count     .
_diffrn_standards_interval_time     .
_diffrn_standards_decay_%     ?
_refine_special_details
;
Refinement of <i>F</i>^2^ against ALL reflections. The weighted <i>R</i>-factor
<i>wR</i> and goodness of fit <i>S</i> are based on <i>F</i>^2^, conventional
<i>R</i>-factors <i>R</i> are based on <i>F</i>, with <i>F</i> set to zero for
negative <i>F</i>^2^. The threshold expression of <i>F</i>^2^ >
\s(<i>F</i>^2^) is used only for calculating <i>R</i>-factors(gt) <i>etc</i>.
and is not relevant to the choice of reflections for refinement.
<i>R</i>-factors based on <i>F</i>^2^ are statistically about twice as large
as those based on <i>F</i>, and <i>R</i>- factors based on ALL data will be
even larger.
;
_reflns_number_total     10267
_reflns_number_gt     7760
_reflns_threshold_expression     I>2s(I)
_refine_ls_structure_factor_coef     Fsqd
_refine_ls_matrix_type     full
_refine_ls_R_factor_all     0.0659
_refine_ls_R_factor_gt     0.0432
_refine_ls_wR_factor_gt     0.0976
_refine_ls_wR_factor_ref     0.1066
_refine_ls_goodness_of_fit_ref     1.048
_refine_ls_restrained_S_all     1.042
_refine_ls_number_reflns     10267
_refine_ls_number_parameters     442
_refine_ls_number_restraints     120
_refine_ls_hydrogen_treatment     mixed
_refine_ls_weighting_scheme     calc
_refine_ls_weighting_details
                 'calc w=1/[\s^2^(Fo^2^)+(0.0580P)^2^] where P=(Fo^2^+2Fc^2^)/3'
_atom_sites_solution_hydrogens     geom
_atom_sites_solution_primary     direct
_atom_sites_solution_secondary     difmap
_refine_ls_shift/su_max     0.001
_refine_ls_shift/su_mean     0.000
_refine_diff_density_max     0.468
_refine_diff_density_min     -0.548
_refine_ls_extinction_method     none
_refine_ls_extinction_coef     ?
loop_
    _atom_type_symbol
    _atom_type_description
    _atom_type_scat_dispersion_real
    _atom_type_scat_dispersion_imag
    _atom_type_scat_source
    'C' 'C' 0.0033 0.0016
                         'International Tables Vol C Tables 4.2.6.8 and 6.1.1.4'
    'H' 'H' 0.0000 0.0000
                         'International Tables Vol C Tables 4.2.6.8 and 6.1.1.4'
    'Cl' 'Cl' 0.1484 0.1585
                         'International Tables Vol C Tables 4.2.6.8 and 6.1.1.4'
    'N' 'N' 0.0061 0.0033
                         'International Tables Vol C Tables 4.2.6.8 and 6.1.1.4'
    'Na' 'Na' 0.0362 0.0249
                         'International Tables Vol C Tables 4.2.6.8 and 6.1.1.4'
    'O' 'O' 0.0106 0.0060
                         'International Tables Vol C Tables 4.2.6.8 and 6.1.1.4'
    'S' 'S' 0.1246 0.1234
                         'International Tables Vol C Tables 4.2.6.8 and 6.1.1.4'
_computing_data_collection
;
COLLECT (Nonius, 1999)
;
_computing_cell_refinement
;
HKL Scalepack (Otwinowski & Minor 1997)
;
_computing_data_reduction
;
HKL Denzo and Scalepack (Otwinowski & Minor 1997)
;
_computing_structure_solution
;
SIR97 (Altomare <i>et al.</i>,  1999)
;
_computing_structure_refinement
;
SHELXL97 (Sheldrick, 2008)
;
_computing_molecular_graphics
;
ORTEP-3 for Windows (Farrugia, 2012)
;
_computing_publication_material
;
SHELXL97 (Sheldrick, 2008)
;
loop_
    _atom_site_type_symbol
    _atom_site_label
    _atom_site_fract_x
    _atom_site_fract_y
    _atom_site_fract_z
    _atom_site_U_iso_or_equiv
    _atom_site_adp_type
    _atom_site_calc_flag
    _atom_site_refinement_flags
    _atom_site_occupancy
    _atom_site_symmetry_multiplicity
    _atom_site_disorder_assembly
    _atom_site_disorder_group
    Cl Cl1 0.62548(4) 0.49926(3) 0.089838(16) 0.01988(8) Uani d . 1 1 . .
    S S1 0.53103(4) 0.56412(3) 0.252718(16) 0.01360(7) Uani d . 1 1 . .
    O O1 0.49898(12) 0.54858(10) 0.32676(5) 0.01772(19) Uani d . 1 1 . .
    O O2 0.61708(13) 0.66762(9) 0.22345(5) 0.0186(2) Uani d . 1 1 . .
    O O3 0.86565(12) 0.10830(9) 0.36913(5) 0.01511(18) Uani d . 1 1 . .
    O O4 0.95416(13) -0.04844(9) 0.29000(5) 0.01778(19) Uani d . 1 1 . .
    O O5 0.92982(13) -0.22550(10) 0.12326(6) 0.0250(2) Uani d . 1 1 . .
    N N1 0.34022(15) 0.59988(12) 0.22586(6) 0.0171(2) Uani d . 1 1 . .
    H H11N 0.345(2) 0.6226(18) 0.1837(10) 0.021 Uiso d . 1 1 . .
    H H12N 0.282(2) 0.5394(18) 0.2404(9) 0.021 Uiso d . 1 1 . .
    N N2 0.97465(16) 0.03032(12) 0.15946(6) 0.0191(2) Uani d . 1 1 . .
    H H2N 1.009(2) -0.0258(18) 0.1927(9) 0.023 Uiso d . 1 1 . .
    C C1 0.65991(16) 0.40639(13) 0.22332(6) 0.0133(2) Uani d . 1 1 . .
    C C2 0.70427(17) 0.37919(13) 0.15334(7) 0.0149(2) Uani d . 1 1 . .
    C C3 0.81105(18) 0.25674(13) 0.13183(7) 0.0165(2) Uani d . 1 1 . .
    H H3 0.8422 0.2422 0.0840 0.020 Uiso calc R 1 1 . .
    C C4 0.87486(17) 0.15226(13) 0.18053(7) 0.0147(2) Uani d . 1 1 . .
    C C5 0.83234(16) 0.17957(12) 0.25209(6) 0.0128(2) Uani d . 1 1 . .
    C C6 0.72692(16) 0.30566(13) 0.27139(7) 0.0131(2) Uani d . 1 1 . .
    H H6 0.6996 0.3237 0.3190 0.016 Uiso calc R 1 1 . .
    C C7 0.88889(16) 0.07359(13) 0.30778(7) 0.0133(2) Uani d . 1 1 . .
    C C8 1.0003(2) -0.01178(14) 0.08920(7) 0.0215(3) Uani d . 1 1 . .
    H H8A 1.0944 0.0249 0.0619 0.026 Uiso calc R 1 1 . .
    H H8B 0.8900 0.0247 0.0682 0.026 Uiso calc R 1 1 . .
    C C9 1.05072(18) -0.16262(14) 0.08795(7) 0.0179(3) Uani d . 1 1 . .
    C C10 1.19245(19) -0.25494(14) 0.05907(7) 0.0193(3) Uani d . 1 1 . .
    H H10 1.2949 -0.2372 0.0325 0.023 Uiso calc R 1 1 . .
    C C11 1.1573(2) -0.38525(14) 0.07659(7) 0.0211(3) Uani d . 1 1 . .
    H H11 1.2312 -0.4709 0.0634 0.025 Uiso calc R 1 1 . .
    C C12 0.9991(2) -0.36173(15) 0.11544(9) 0.0252(3) Uani d . 1 1 . .
    H H12 0.9430 -0.4302 0.1348 0.030 Uiso calc R 1 1 . .
    Cl Cl2 0.28737(6) 0.23829(4) 0.026181(19) 0.02904(9) Uani d . 1 1 . .
    O O6 0.15314(12) 0.41020(9) 0.27976(5) 0.01757(19) Uani d . 1 1 . .
    O O7 0.25838(13) 0.23500(10) 0.35073(5) 0.01731(19) Uani d . 1 1 . .
    C C13 0.31680(17) 0.20440(13) 0.22941(7) 0.0147(2) Uani d . 1 1 . .
    C C14 0.27177(18) 0.25472(13) 0.16425(7) 0.0162(2) Uani d . 1 1 . .
    H H14 0.1917 0.3408 0.1589 0.019 Uiso calc R 1 1 . .
    C C15 0.34577(19) 0.17705(14) 0.10766(7) 0.0191(3) Uani d . 1 1 . .
    C C16 0.4648(2) 0.05117(14) 0.11350(8) 0.0230(3) Uani d . 1 1 . .
    H H16 0.5148 -0.0002 0.0740 0.028 Uiso calc R 1 1 . .
    C C17 0.5091(2) 0.00209(15) 0.17849(8) 0.0243(3) Uani d . 1 1 . .
    H H17 0.5903 -0.0836 0.1836 0.029 Uiso calc R 1 1 . .
    C C18 0.43507(18) 0.07803(14) 0.23614(7) 0.0198(3) Uani d . 1 1 . .
    H H18 0.4654 0.0434 0.2804 0.024 Uiso calc R 1 1 . .
    C C19 0.23698(16) 0.28915(13) 0.29148(7) 0.0140(2) Uani d . 1 1 . .
    Na Na1 0.01996(6) 0.65083(5) 0.45870(3) 0.01372(11) Uani d . 1 1 . .
    Na Na2 -0.44798(7) 0.87445(5) 0.44265(3) 0.01394(11) Uani d . 1 1 . .
    O O8 -0.15551(12) 0.88218(10) 0.46379(5) 0.01546(18) Uani d D 1 1 . .
    H H81 -0.126(2) 0.9400(19) 0.4362(10) 0.023 Uiso d D 1 1 . .
    H H82 -0.175(2) 0.9155(18) 0.5017(10) 0.023 Uiso d D 1 1 . .
    O O9 0.19980(12) 0.42119(10) 0.45986(5) 0.01525(18) Uani d D 1 1 . .
    H H91 0.295(2) 0.4001(18) 0.4793(9) 0.023 Uiso d D 1 1 . .
    H H92 0.217(2) 0.3797(19) 0.4253(10) 0.023 Uiso d D 1 1 . .
    O O10 0.18912(12) 0.66647(10) 0.54828(5) 0.01560(18) Uani d D 1 1 . .
    H H101 0.169(2) 0.6053(19) 0.5718(10) 0.023 Uiso d D 1 1 . .
    H H102 0.158(2) 0.7401(18) 0.5767(9) 0.023 Uiso d D 1 1 . .
    O O11 -0.10007(13) 0.54861(10) 0.37594(5) 0.01550(18) Uani d D 1 1 . .
    H H111 -0.026(2) 0.5051(18) 0.3452(10) 0.023 Uiso d D 1 1 . .
    H H112 -0.161(2) 0.6123(19) 0.3560(9) 0.023 Uiso d D 1 1 . .
    O O12 -0.30234(14) 0.80747(10) 0.33026(5) 0.0182(2) Uani d D 1 1 . .
    H H121 -0.221(2) 0.8455(19) 0.3142(10) 0.027 Uiso d D 1 1 . .
    H H122 -0.329(2) 0.7843(19) 0.2985(10) 0.027 Uiso d D 1 1 . .
    O O13 -0.47562(13) 1.11930(10) 0.43409(5) 0.01560(18) Uani d D 1 1 . .
    H H131 -0.543(2) 1.1568(19) 0.4070(10) 0.023 Uiso d D 1 1 . .
    H H132 -0.380(2) 1.1303(18) 0.4114(10) 0.023 Uiso d D 1 1 . .
    O O14 0.16422(13) 0.76011(10) 0.36697(5) 0.01745(19) Uani d D 1 1 . .
    H H141 0.108(3) 0.802(2) 0.3408(10) 0.026 Uiso d D 1 1 . .
    H H142 0.236(3) 0.713(2) 0.3462(10) 0.026 Uiso d D 1 1 . .
    O O15 -0.73738(13) 0.97411(10) 0.41518(5) 0.01661(19) Uani d D 1 1 . .
    H H151 -0.770(2) 0.9090(19) 0.4010(9) 0.025 Uiso d D 1 1 . .
    H H152 -0.753(2) 1.0342(19) 0.3861(10) 0.025 Uiso d D 1 1 . .
    O O16 -0.49332(13) 0.65364(10) 0.46360(5) 0.01549(18) Uani d . 1 1 . .
    H H161 -0.582(2) 0.6532(18) 0.4885(10) 0.023 Uiso d . 1 1 . .
    H H162 -0.494(2) 0.6123(18) 0.4305(10) 0.023 Uiso d . 1 1 . .
loop_
    _atom_site_aniso_label
    _atom_site_aniso_U_11
    _atom_site_aniso_U_22
    _atom_site_aniso_U_33
    _atom_site_aniso_U_12
    _atom_site_aniso_U_13
    _atom_site_aniso_U_23
    Cl1 0.02539(17) 0.01556(15) 0.01459(14) 0.00207(12) -0.00343(12) 0.00125(11)
    S1 0.01423(14) 0.01061(14) 0.01548(15) -0.00184(11) -0.00167(11)
                                                                    -0.00254(11)
    O1 0.0191(5) 0.0175(5) 0.0155(4) -0.0020(4) -0.0016(4) -0.0041(4)
    O2 0.0209(5) 0.0136(4) 0.0221(5) -0.0062(4) -0.0016(4) -0.0022(4)
    O3 0.0167(4) 0.0147(4) 0.0138(4) -0.0036(4) -0.0024(3) -0.0002(3)
    O4 0.0240(5) 0.0108(4) 0.0176(5) -0.0022(4) -0.0036(4) -0.0001(3)
    O5 0.0199(5) 0.0182(5) 0.0335(6) -0.0016(4) 0.0032(4) -0.0038(4)
    N1 0.0153(5) 0.0159(5) 0.0194(6) -0.0022(4) -0.0036(4) 0.0003(4)
    N2 0.0276(6) 0.0118(5) 0.0141(5) 0.0027(5) -0.0032(5) -0.0016(4)
    C1 0.0137(5) 0.0117(6) 0.0144(6) -0.0022(4) -0.0020(4) -0.0027(4)
    C2 0.0170(6) 0.0129(6) 0.0146(6) -0.0027(5) -0.0039(5) 0.0015(4)
    C3 0.0207(6) 0.0137(6) 0.0134(6) -0.0014(5) -0.0019(5) -0.0013(4)
    C4 0.0158(6) 0.0120(6) 0.0155(6) -0.0018(5) -0.0019(5) -0.0021(4)
    C5 0.0138(5) 0.0108(5) 0.0141(6) -0.0035(5) -0.0022(4) -0.0006(4)
    C6 0.0129(5) 0.0128(6) 0.0147(6) -0.0044(5) -0.0023(4) -0.0019(4)
    C7 0.0118(5) 0.0137(6) 0.0155(6) -0.0050(5) -0.0019(4) 0.0002(4)
    C8 0.0317(8) 0.0147(6) 0.0144(6) 0.0003(6) -0.0010(5) -0.0025(5)
    C9 0.0205(6) 0.0153(6) 0.0169(6) -0.0024(5) -0.0022(5) -0.0028(5)
    C10 0.0205(6) 0.0173(6) 0.0179(6) -0.0011(5) -0.0019(5) -0.0015(5)
    C11 0.0266(7) 0.0137(6) 0.0210(7) 0.0011(5) -0.0064(5) -0.0033(5)
    C12 0.0252(7) 0.0158(7) 0.0351(8) -0.0059(6) -0.0027(6) -0.0037(6)
    Cl2 0.0479(2) 0.02199(18) 0.01606(16) -0.00506(16) -0.00745(15) -0.00001(13)
    O6 0.0176(4) 0.0127(4) 0.0196(5) 0.0003(4) -0.0008(4) -0.0010(4)
    O7 0.0203(5) 0.0165(5) 0.0149(4) -0.0031(4) -0.0048(4) -0.0003(3)
    C13 0.0144(6) 0.0130(6) 0.0168(6) -0.0029(5) -0.0032(5) -0.0016(4)
    C14 0.0187(6) 0.0114(6) 0.0182(6) -0.0026(5) -0.0038(5) 0.0002(5)
    C15 0.0268(7) 0.0167(6) 0.0146(6) -0.0067(5) -0.0036(5) 0.0006(5)
    C16 0.0299(7) 0.0166(7) 0.0204(7) -0.0033(6) 0.0017(6) -0.0047(5)
    C17 0.0282(7) 0.0137(6) 0.0257(7) 0.0036(6) -0.0017(6) -0.0020(5)
    C18 0.0217(7) 0.0156(6) 0.0192(6) 0.0000(5) -0.0031(5) 0.0012(5)
    C19 0.0119(5) 0.0137(6) 0.0170(6) -0.0037(5) -0.0039(4) -0.0002(4)
    Na1 0.0119(2) 0.0117(2) 0.0173(3) -0.00179(19) -0.00343(19) -0.00038(19)
    Na2 0.0129(2) 0.0116(2) 0.0173(3) -0.00220(19) -0.00328(19) -0.00089(19)
    O8 0.0164(4) 0.0126(4) 0.0164(5) -0.0017(4) -0.0026(4) -0.0003(4)
    O9 0.0129(4) 0.0153(4) 0.0168(5) -0.0006(4) -0.0040(4) -0.0025(3)
    O10 0.0168(4) 0.0128(4) 0.0182(5) -0.0054(4) -0.0022(4) -0.0011(4)
    O11 0.0138(4) 0.0139(4) 0.0173(5) -0.0006(4) -0.0022(4) -0.0006(4)
    O12 0.0196(5) 0.0178(5) 0.0187(5) -0.0063(4) -0.0044(4) -0.0014(4)
    O13 0.0127(4) 0.0158(5) 0.0181(5) -0.0030(4) -0.0036(4) 0.0012(4)
    O14 0.0142(5) 0.0155(5) 0.0207(5) -0.0006(4) -0.0008(4) -0.0025(4)
    O15 0.0168(5) 0.0142(5) 0.0205(5) -0.0047(4) -0.0065(4) -0.0005(4)
    O16 0.0138(4) 0.0150(5) 0.0184(5) -0.0041(4) -0.0020(4) -0.0031(4)
_geom_special_details
;
All e.s.d.'s (except the e.s.d. in the dihedral angle between two l.s. planes)
are estimated using the full covariance matrix. The cell e.s.d.'s are taken
into account individually in the estimation of e.s.d.'s in distances, angles
and torsion angles; correlations between e.s.d.'s in cell parameters are only
used when they are defined by crystal symmetry. An approximate (isotropic)
treatment of cell e.s.d.'s is used for estimating e.s.d.'s involving l.s.
planes.
;
loop_
    _geom_bond_atom_site_label_1
    _geom_bond_atom_site_label_2
    _geom_bond_site_symmetry_2
    _geom_bond_distance
    _geom_bond_publ_flag
    Cl1 C2 . 1.7411(14) ?
    S1 O2 . 1.4418(10) ?
    S1 O1 . 1.4427(10) ?
    S1 N1 . 1.6120(13) ?
    S1 C1 . 1.7604(14) ?
    O3 C7 . 1.2572(16) ?
    O4 C7 . 1.2761(16) ?
    O5 C9 . 1.3664(17) ?
    O5 C12 . 1.3703(18) ?
    N1 H11N . 0.839(18) ?
    N1 H12N . 0.872(18) ?
    N2 C4 . 1.3512(17) ?
    N2 C8 . 1.4483(18) ?
    N2 H2N . 0.860(18) ?
    C1 C6 . 1.3919(18) ?
    C1 C2 . 1.4001(18) ?
    C2 C3 . 1.3755(19) ?
    C3 C4 . 1.4163(18) ?
    C3 H3 . 0.9500 ?
    C4 C5 . 1.4295(18) ?
    C5 C6 . 1.3892(18) ?
    C5 C7 . 1.5066(18) ?
    C6 H6 . 0.9500 ?
    C8 C9 . 1.4907(19) ?
    C8 H8A . 0.9900 ?
    C8 H8B . 0.9900 ?
    C9 C10 . 1.3501(19) ?
    C10 C11 . 1.436(2) ?
    C10 H10 . 0.9500 ?
    C11 C12 . 1.344(2) ?
    C11 H11 . 0.9500 ?
    C12 H12 . 0.9500 ?
    Cl2 C15 . 1.7510(15) ?
    O6 C19 . 1.2637(16) ?
    O7 C19 . 1.2623(16) ?
    C13 C18 . 1.3938(19) ?
    C13 C14 . 1.3995(18) ?
    C13 C19 . 1.5158(19) ?
    C14 C15 . 1.3857(19) ?
    C14 H14 . 0.9500 ?
    C15 C16 . 1.391(2) ?
    C16 C17 . 1.392(2) ?
    C16 H16 . 0.9500 ?
    C17 C18 . 1.393(2) ?
    C17 H17 . 0.9500 ?
    C18 H18 . 0.9500 ?
    Na1 O14 . 2.3558(13) ?
    Na1 O10 . 2.3946(12) ?
    Na1 O9 2_566 2.4090(12) ?
    Na1 O9 . 2.4091(13) ?
    Na1 O8 . 2.4134(13) ?
    Na1 O11 . 2.4200(12) ?
    Na2 O15 . 2.3709(13) ?
    Na2 O16 . 2.3718(13) ?
    Na2 O12 . 2.4016(13) ?
    Na2 O13 2_476 2.4108(12) ?
    Na2 O8 . 2.4294(12) ?
    Na2 O13 . 2.4500(13) ?
    O8 H81 . 0.83(2) ?
    O8 H82 . 0.821(19) ?
    O9 Na1 2_566 2.4090(12) ?
    O9 H91 . 0.862(19) ?
    O9 H92 . 0.806(19) ?
    O10 H101 . 0.784(19) ?
    O10 H102 . 0.932(18) ?
    O11 H111 . 0.842(19) ?
    O11 H112 . 0.811(19) ?
    O12 H121 . 0.848(19) ?
    O12 H122 . 0.76(2) ?
    O13 Na2 2_476 2.4108(12) ?
    O13 H131 . 0.807(19) ?
    O13 H132 . 0.848(19) ?
    O14 H141 . 0.76(2) ?
    O14 H142 . 0.74(2) ?
    O15 H151 . 0.853(19) ?
    O15 H152 . 0.803(19) ?
    O16 H161 . 0.798(19) ?
    O16 H162 . 0.80(2) ?
loop_
    _geom_angle_atom_site_label_1
    _geom_angle_atom_site_label_2
    _geom_angle_atom_site_label_3
    _geom_angle_site_symmetry_1
    _geom_angle_site_symmetry_3
    _geom_angle
    _geom_angle_publ_flag
    O2 S1 O1 . . 118.19(6) ?
    O2 S1 N1 . . 106.89(7) ?
    O1 S1 N1 . . 106.20(7) ?
    O2 S1 C1 . . 108.39(6) ?
    O1 S1 C1 . . 106.54(6) ?
    N1 S1 C1 . . 110.57(6) ?
    C9 O5 C12 . . 106.30(11) ?
    S1 N1 H11N . . 112.4(11) ?
    S1 N1 H12N . . 112.1(11) ?
    H11N N1 H12N . . 116.8(16) ?
    C4 N2 C8 . . 124.07(12) ?
    C4 N2 H2N . . 113.6(12) ?
    C8 N2 H2N . . 121.6(12) ?
    C6 C1 C2 . . 118.22(12) ?
    C6 C1 S1 . . 118.85(10) ?
    C2 C1 S1 . . 122.88(10) ?
    C3 C2 C1 . . 121.58(12) ?
    C3 C2 Cl1 . . 117.22(10) ?
    C1 C2 Cl1 . . 121.21(10) ?
    C2 C3 C4 . . 120.46(12) ?
    C2 C3 H3 . . 119.8 ?
    C4 C3 H3 . . 119.8 ?
    N2 C4 C3 . . 120.49(12) ?
    N2 C4 C5 . . 121.12(12) ?
    C3 C4 C5 . . 118.38(12) ?
    C6 C5 C4 . . 119.11(12) ?
    C6 C5 C7 . . 118.49(11) ?
    C4 C5 C7 . . 122.30(11) ?
    C5 C6 C1 . . 122.19(12) ?
    C5 C6 H6 . . 118.9 ?
    C1 C6 H6 . . 118.9 ?
    O3 C7 O4 . . 123.35(12) ?
    O3 C7 C5 . . 119.00(11) ?
    O4 C7 C5 . . 117.62(11) ?
    N2 C8 C9 . . 110.13(12) ?
    N2 C8 H8A . . 109.6 ?
    C9 C8 H8A . . 109.6 ?
    N2 C8 H8B . . 109.6 ?
    C9 C8 H8B . . 109.6 ?
    H8A C8 H8B . . 108.1 ?
    C10 C9 O5 . . 110.48(12) ?
    C10 C9 C8 . . 134.27(13) ?
    O5 C9 C8 . . 115.26(12) ?
    C9 C10 C11 . . 106.27(13) ?
    C9 C10 H10 . . 126.9 ?
    C11 C10 H10 . . 126.9 ?
    C12 C11 C10 . . 106.22(13) ?
    C12 C11 H11 . . 126.9 ?
    C10 C11 H11 . . 126.9 ?
    C11 C12 O5 . . 110.72(13) ?
    C11 C12 H12 . . 124.6 ?
    O5 C12 H12 . . 124.6 ?
    C18 C13 C14 . . 119.61(13) ?
    C18 C13 C19 . . 121.12(12) ?
    C14 C13 C19 . . 119.27(12) ?
    C15 C14 C13 . . 119.01(12) ?
    C15 C14 H14 . . 120.5 ?
    C13 C14 H14 . . 120.5 ?
    C14 C15 C16 . . 122.04(13) ?
    C14 C15 Cl2 . . 119.23(11) ?
    C16 C15 Cl2 . . 118.73(11) ?
    C15 C16 C17 . . 118.54(14) ?
    C15 C16 H16 . . 120.7 ?
    C17 C16 H16 . . 120.7 ?
    C16 C17 C18 . . 120.34(13) ?
    C16 C17 H17 . . 119.8 ?
    C18 C17 H17 . . 119.8 ?
    C17 C18 C13 . . 120.46(13) ?
    C17 C18 H18 . . 119.8 ?
    C13 C18 H18 . . 119.8 ?
    O7 C19 O6 . . 124.65(13) ?
    O7 C19 C13 . . 118.41(12) ?
    O6 C19 C13 . . 116.94(12) ?
    O14 Na1 O10 . . 99.71(4) ?
    O14 Na1 O9 . 2_566 163.93(4) ?
    O10 Na1 O9 . 2_566 91.71(4) ?
    O14 Na1 O9 . . 103.75(5) ?
    O10 Na1 O9 . . 81.57(4) ?
    O9 Na1 O9 2_566 . 89.00(4) ?
    O14 Na1 O8 . . 77.59(4) ?
    O10 Na1 O8 . . 95.33(4) ?
    O9 Na1 O8 2_566 . 90.19(4) ?
    O9 Na1 O8 . . 176.78(4) ?
    O14 Na1 O11 . . 89.24(4) ?
    O10 Na1 O11 . . 159.01(4) ?
    O9 Na1 O11 2_566 . 83.87(4) ?
    O9 Na1 O11 . . 77.85(4) ?
    O8 Na1 O11 . . 105.17(4) ?
    O15 Na2 O16 . . 94.41(4) ?
    O15 Na2 O12 . . 99.60(4) ?
    O16 Na2 O12 . . 88.32(4) ?
    O15 Na2 O13 . 2_476 96.08(4) ?
    O16 Na2 O13 . 2_476 81.69(4) ?
    O12 Na2 O13 . 2_476 162.00(4) ?
    O15 Na2 O8 . . 153.51(4) ?
    O16 Na2 O8 . . 111.98(4) ?
    O12 Na2 O8 . . 83.99(4) ?
    O13 Na2 O8 2_476 . 85.91(4) ?
    O15 Na2 O13 . . 74.54(4) ?
    O16 Na2 O13 . . 166.06(4) ?
    O12 Na2 O13 . . 101.72(4) ?
    O13 Na2 O13 2_476 . 90.90(4) ?
    O8 Na2 O13 . . 79.02(4) ?
    Na1 O8 Na2 . . 105.44(4) ?
    Na1 O8 H81 . . 118.9(13) ?
    Na2 O8 H81 . . 106.7(12) ?
    Na1 O8 H82 . . 116.0(13) ?
    Na2 O8 H82 . . 102.7(12) ?
    H81 O8 H82 . . 105.7(17) ?
    Na1 O9 Na1 2_566 . 91.00(4) ?
    Na1 O9 H91 2_566 . 105.6(12) ?
    Na1 O9 H91 . . 120.6(12) ?
    Na1 O9 H92 2_566 . 109.7(13) ?
    Na1 O9 H92 . . 118.4(13) ?
    H91 O9 H92 . . 108.7(17) ?
    Na1 O10 H101 . . 97.5(13) ?
    Na1 O10 H102 . . 122.0(11) ?
    H101 O10 H102 . . 105.4(17) ?
    Na1 O11 H111 . . 116.0(11) ?
    Na1 O11 H112 . . 104.5(13) ?
    H111 O11 H112 . . 105.9(17) ?
    Na2 O12 H121 . . 115.2(13) ?
    Na2 O12 H122 . . 135.5(14) ?
    H121 O12 H122 . . 103.8(19) ?
    Na2 O13 Na2 2_476 . 89.10(4) ?
    Na2 O13 H131 2_476 . 123.6(13) ?
    Na2 O13 H131 . . 111.3(13) ?
    Na2 O13 H132 2_476 . 126.5(12) ?
    Na2 O13 H132 . . 106.2(12) ?
    H131 O13 H132 . . 98.4(17) ?
    Na1 O14 H141 . . 117.4(14) ?
    Na1 O14 H142 . . 113.1(15) ?
    H141 O14 H142 . . 104(2) ?
    Na2 O15 H151 . . 104.6(12) ?
    Na2 O15 H152 . . 119.8(13) ?
    H151 O15 H152 . . 106.5(18) ?
    Na2 O16 H161 . . 112.4(13) ?
    Na2 O16 H162 . . 117.0(13) ?
    H161 O16 H162 . . 106.8(18) ?
loop_
    _geom_torsion_atom_site_label_1
    _geom_torsion_atom_site_label_2
    _geom_torsion_atom_site_label_3
    _geom_torsion_atom_site_label_4
    _geom_torsion_site_symmetry_1
    _geom_torsion_site_symmetry_2
    _geom_torsion_site_symmetry_3
    _geom_torsion_site_symmetry_4
    _geom_torsion
    _geom_torsion_publ_flag
    O2 S1 C1 C6 . . . . 119.77(10) ?
    O1 S1 C1 C6 . . . . -8.40(12) ?
    N1 S1 C1 C6 . . . . -123.38(11) ?
    O2 S1 C1 C2 . . . . -57.59(12) ?
    O1 S1 C1 C2 . . . . 174.23(10) ?
    N1 S1 C1 C2 . . . . 59.26(13) ?
    C6 C1 C2 C3 . . . . -0.01(19) ?
    S1 C1 C2 C3 . . . . 177.37(10) ?
    C6 C1 C2 Cl1 . . . . 179.75(10) ?
    S1 C1 C2 Cl1 . . . . -2.87(16) ?
    C1 C2 C3 C4 . . . . 2.1(2) ?
    Cl1 C2 C3 C4 . . . . -177.66(10) ?
    C8 N2 C4 C3 . . . . -10.5(2) ?
    C8 N2 C4 C5 . . . . 170.04(13) ?
    C2 C3 C4 N2 . . . . 177.67(12) ?
    C2 C3 C4 C5 . . . . -2.87(19) ?
    N2 C4 C5 C6 . . . . -178.95(12) ?
    C3 C4 C5 C6 . . . . 1.59(18) ?
    N2 C4 C5 C7 . . . . -2.64(19) ?
    C3 C4 C5 C7 . . . . 177.90(11) ?
    C4 C5 C6 C1 . . . . 0.48(19) ?
    C7 C5 C6 C1 . . . . -175.97(11) ?
    C2 C1 C6 C5 . . . . -1.29(18) ?
    S1 C1 C6 C5 . . . . -178.78(10) ?
    C6 C5 C7 O3 . . . . -12.06(17) ?
    C4 C5 C7 O3 . . . . 171.61(11) ?
    C6 C5 C7 O4 . . . . 166.10(11) ?
    C4 C5 C7 O4 . . . . -10.23(18) ?
    C4 N2 C8 C9 . . . . -156.88(13) ?
    C12 O5 C9 C10 . . . . -0.43(16) ?
    C12 O5 C9 C8 . . . . 179.48(12) ?
    N2 C8 C9 C10 . . . . -119.97(17) ?
    N2 C8 C9 O5 . . . . 60.15(16) ?
    O5 C9 C10 C11 . . . . 0.86(16) ?
    C8 C9 C10 C11 . . . . -179.02(15) ?
    C9 C10 C11 C12 . . . . -0.96(16) ?
    C10 C11 C12 O5 . . . . 0.73(17) ?
    C9 O5 C12 C11 . . . . -0.22(17) ?
    C18 C13 C14 C15 . . . . 0.23(19) ?
    C19 C13 C14 C15 . . . . 179.71(12) ?
    C13 C14 C15 C16 . . . . -0.7(2) ?
    C13 C14 C15 Cl2 . . . . 179.03(10) ?
    C14 C15 C16 C17 . . . . 0.5(2) ?
    Cl2 C15 C16 C17 . . . . -179.18(12) ?
    C15 C16 C17 C18 . . . . 0.1(2) ?
    C16 C17 C18 C13 . . . . -0.5(2) ?
    C14 C13 C18 C17 . . . . 0.3(2) ?
    C19 C13 C18 C17 . . . . -179.15(13) ?
    C18 C13 C19 O7 . . . . -10.56(19) ?
    C14 C13 C19 O7 . . . . 169.97(11) ?
    C18 C13 C19 O6 . . . . 169.39(12) ?
    C14 C13 C19 O6 . . . . -10.09(18) ?
    O14 Na1 O8 Na2 . . . . 117.64(5) ?
    O10 Na1 O8 Na2 . . . . -143.56(4) ?
    O9 Na1 O8 Na2 2_566 . . . -51.83(5) ?
    O11 Na1 O8 Na2 . . . . 31.87(5) ?
    Na1 Na1 O8 Na2 2_566 . . . -54.90(7) ?
    O15 Na2 O8 Na1 . . . . -165.17(8) ?
    O16 Na2 O8 Na1 . . . . 20.07(6) ?
    O12 Na2 O8 Na1 . . . . -65.67(5) ?
    O13 Na2 O8 Na1 2_476 . . . 99.40(5) ?
    O13 Na2 O8 Na1 . . . . -168.88(5) ?
    Na2 Na2 O8 Na1 2_476 . . . 145.27(4) ?
    O14 Na1 O9 Na1 . . . 2_566 -170.12(4) ?
    O10 Na1 O9 Na1 . . . 2_566 91.87(4) ?
    O9 Na1 O9 Na1 2_566 . . 2_566 0.0 ?
    O11 Na1 O9 Na1 . . . 2_566 -83.94(4) ?
    O15 Na2 O13 Na2 . . . 2_476 96.06(4) ?
    O16 Na2 O13 Na2 . . . 2_476 57.56(17) ?
    O12 Na2 O13 Na2 . . . 2_476 -167.08(4) ?
    O13 Na2 O13 Na2 2_476 . . 2_476 0.0 ?
    O8 Na2 O13 Na2 . . . 2_476 -85.65(4) ?
loop_
    _geom_hbond_atom_site_label_D
    _geom_hbond_atom_site_label_H
    _geom_hbond_atom_site_label_A
    _geom_hbond_site_symmetry_A
    _geom_hbond_distance_DH
    _geom_hbond_distance_HA
    _geom_hbond_distance_DA
    _geom_hbond_angle_DHA
    N1 H11N Cl1 . 0.839(18) 2.767(17) 3.2848(16) 121.6(14)
    N1 H12N O6 . 0.872(18) 1.920(18) 2.7905(17) 175.3(17)
    N2 H2N O4 . 0.860(18) 1.906(18) 2.6199(16) 139.4(16)
    O8 H81 O3 1_465 0.83(2) 2.07(2) 2.8737(16) 162.4(17)
    O8 H82 O15 2_476 0.821(19) 1.995(19) 2.8025(16) 167.6(17)
    O9 H91 O16 2_566 0.862(19) 1.994(19) 2.8499(15) 171.8(17)
    O9 H92 O7 . 0.806(19) 2.10(2) 2.8867(16) 167.3(18)
    O10 H101 O11 2_566 0.784(19) 1.964(19) 2.7444(16) 173.7(18)
    O10 H102 O3 2_666 0.932(18) 1.903(18) 2.8271(15) 170.6(15)
    O11 H111 O6 . 0.842(19) 1.889(19) 2.7296(16) 175.6(16)
    O11 H112 O12 . 0.811(19) 2.082(19) 2.8641(16) 161.9(17)
    O12 H121 O4 1_465 0.848(19) 1.96(2) 2.7962(16) 170.8(18)
    O12 H122 O2 1_455 0.76(2) 2.12(2) 2.8593(15) 165(2)
    O13 H131 O7 1_465 0.807(19) 2.011(19) 2.8082(15) 169.4(18)
    O13 H132 O3 1_465 0.848(19) 1.966(19) 2.7939(15) 165.0(17)
    O14 H141 O4 1_465 0.76(2) 1.99(2) 2.7265(16) 164(2)
    O14 H142 O1 . 0.74(2) 2.31(2) 3.0019(17) 155.7(19)
    O15 H151 O14 1_455 0.853(19) 1.92(2) 2.7766(16) 177.8(18)
    O15 H152 O7 1_465 0.803(19) 2.135(19) 2.8545(16) 149.2(17)
    O16 H161 O10 1_455 0.798(19) 1.990(19) 2.7857(16) 175.7(18)
    O16 H162 O1 1_455 0.80(2) 2.20(2) 2.9852(15) 165.8(17)
_iucr_refine_instructions_details
;
TITL Uppu4
CELL  0.71073   7.908  10.224  19.631   85.46   81.80   74.96
ZERR     2.00   0.002   0.003   0.004    0.02    0.02    0.02
LATT   1
SFAC  C    H    CL   N    NA   O    S
UNIT  38   64   4    4    4    32   2
MERG   2
FMAP   2
SIZE     0.07   0.25   0.30
ACTA    50.00
OMIT 4 3 0
OMIT 4 2 1
OMIT 3 14 9
OMIT 0 1 1
OMIT 1 1 0
OMIT 1 1 1
BOND   $H
HTAB N1 Cl1
HTAB N1 O6
HTAB N2 O4
EQIV $1 1-X, 1+Y, Z
HTAB O8 O3_$5
EQIV $2 -1-X, 2-Y, 1-Z
HTAB O8 O15_$2
EQIV $3 -X, 1-Y, 1-Z
HTAB O9 O16_$3
HTAB O9 O7
HTAB O10 O11_$3
EQIV $4 1-X, 1-Y, 1-Z
HTAB O10 O3_$4
HTAB O11 O6
HTAB O11 O12
EQIV $5 X-1, Y+1, Z
HTAB O12 O4_$5
EQIV $6 X-1, Y, Z
HTAB O12 O2_$6
HTAB O13 O7_$5
HTAB O13 O3_$5
HTAB O14 O4_$5
HTAB O14 O1
HTAB O15 O14_$6
HTAB O15 O7_$5
HTAB O16 O10_$6
HTAB O16 O1_$6
HTAB
SADI  O8 H81 O8 H82 O9 H91 O9 H92 O10 H101 O10 H102 O11 H111 O11 H112  =
     O12 H121 O12 H122 O13 H131 O13 H132 O14 H141 O14 H142 O15 H151    =
     O15 H152 O16 H161 016 H162
CONF
PLAN -10
LIST   4
L.S.   8
TEMP  -173.00
WGHT    0.058000
FVAR       0.54188
MOLE    1
CL1   3    0.625478    0.499257    0.089838    11.00000    0.02539    0.01556 =
         0.01459    0.00125   -0.00343    0.00207
S1    7    0.531035    0.564125    0.252718    11.00000    0.01423    0.01061 =
         0.01548   -0.00254   -0.00167   -0.00184
O1    6    0.498976    0.548579    0.326757    11.00000    0.01906    0.01755 =
         0.01547   -0.00409   -0.00158   -0.00200
O2    6    0.617083    0.667623    0.223447    11.00000    0.02086    0.01362 =
         0.02214   -0.00218   -0.00156   -0.00618
O3    6    0.865653    0.108304    0.369127    11.00000    0.01668    0.01469 =
         0.01384   -0.00017   -0.00237   -0.00361
O4    6    0.954162   -0.048441    0.289996    11.00000    0.02396    0.01077 =
         0.01760   -0.00012   -0.00363   -0.00217
O5    6    0.929823   -0.225497    0.123261    11.00000    0.01989    0.01818 =
         0.03346   -0.00376    0.00321   -0.00155
N1    4    0.340223    0.599880    0.225861    11.00000    0.01526    0.01586 =
         0.01942    0.00026   -0.00356   -0.00218
H11N  2    0.345178    0.622627    0.183734    11.00000   -1.20000
H12N  2    0.281646    0.539439    0.240355    11.00000   -1.20000
N2    4    0.974647    0.030324    0.159461    11.00000    0.02756    0.01179 =
         0.01413   -0.00155   -0.00320    0.00269
H2N   2    1.008924   -0.025814    0.192749    11.00000   -1.20000
C1    1    0.659914    0.406395    0.223321    11.00000    0.01367    0.01169 =
         0.01440   -0.00266   -0.00198   -0.00222
C2    1    0.704268    0.379192    0.153338    11.00000    0.01698    0.01287 =
         0.01457    0.00151   -0.00389   -0.00273
C3    1    0.811052    0.256739    0.131829    11.00000    0.02068    0.01373 =
         0.01339   -0.00126   -0.00192   -0.00144
AFIX  43
H3    2    0.842218    0.242152    0.083977    11.00000   -1.20000
AFIX   0
C4    1    0.874860    0.152256    0.180526    11.00000    0.01584    0.01197 =
         0.01547   -0.00213   -0.00192   -0.00177
C5    1    0.832340    0.179569    0.252092    11.00000    0.01381    0.01076 =
         0.01411   -0.00061   -0.00222   -0.00348
C6    1    0.726916    0.305661    0.271385    11.00000    0.01290    0.01285 =
         0.01466   -0.00195   -0.00227   -0.00440
AFIX  43
H6    2    0.699643    0.323737    0.318971    11.00000   -1.20000
AFIX   0
C7    1    0.888894    0.073592    0.307784    11.00000    0.01176    0.01365 =
         0.01554    0.00022   -0.00194   -0.00501
C8    1    1.000343   -0.011778    0.089201    11.00000    0.03174    0.01468 =
         0.01441   -0.00251   -0.00101    0.00034
AFIX  23
H8A   2    1.094368    0.024884    0.061879    11.00000   -1.20000
H8B   2    0.890035    0.024714    0.068167    11.00000   -1.20000
AFIX   0
C9    1    1.050721   -0.162622    0.087952    11.00000    0.02052    0.01528 =
         0.01689   -0.00279   -0.00218   -0.00243
C10   1    1.192446   -0.254939    0.059072    11.00000    0.02053    0.01729 =
         0.01794   -0.00153   -0.00188   -0.00108
AFIX  43
H10   2    1.294918   -0.237236    0.032475    11.00000   -1.20000
AFIX   0
C11   1    1.157338   -0.385250    0.076593    11.00000    0.02664    0.01374 =
         0.02104   -0.00334   -0.00644    0.00109
AFIX  43
H11   2    1.231167   -0.470899    0.063369    11.00000   -1.20000
AFIX   0
C12   1    0.999136   -0.361732    0.115438    11.00000    0.02519    0.01583 =
         0.03507   -0.00369   -0.00275   -0.00591
AFIX  43
H12   2    0.943013   -0.430185    0.134827    11.00000   -1.20000
AFIX   0
MOLE    2
CL2   3    0.287365    0.238294    0.026181    11.00000    0.04786    0.02198 =
         0.01606   -0.00001   -0.00745   -0.00506
O6    6    0.153141    0.410203    0.279760    11.00000    0.01764    0.01271 =
         0.01962   -0.00103   -0.00083    0.00033
O7    6    0.258381    0.234998    0.350726    11.00000    0.02031    0.01650 =
         0.01495   -0.00028   -0.00479   -0.00305
C13   1    0.316800    0.204399    0.229412    11.00000    0.01444    0.01305 =
         0.01677   -0.00164   -0.00317   -0.00292
C14   1    0.271769    0.254719    0.164248    11.00000    0.01867    0.01138 =
         0.01824    0.00020   -0.00378   -0.00260
AFIX  43
H14   2    0.191664    0.340839    0.158889    11.00000   -1.20000
AFIX   0
C15   1    0.345772    0.177047    0.107661    11.00000    0.02684    0.01666 =
         0.01463    0.00064   -0.00357   -0.00675
C16   1    0.464821    0.051168    0.113503    11.00000    0.02991    0.01661 =
         0.02036   -0.00471    0.00169   -0.00334
AFIX  43
H16   2    0.514794   -0.000187    0.074002    11.00000   -1.20000
AFIX   0
C17   1    0.509131    0.002093    0.178494    11.00000    0.02824    0.01371 =
         0.02574   -0.00195   -0.00168    0.00362
AFIX  43
H17   2    0.590297   -0.083631    0.183565    11.00000   -1.20000
AFIX   0
C18   1    0.435074    0.078028    0.236143    11.00000    0.02174    0.01561 =
         0.01917    0.00124   -0.00313    0.00003
AFIX  43
H18   2    0.465395    0.043439    0.280352    11.00000   -1.20000
AFIX   0
C19   1    0.236977    0.289147    0.291480    11.00000    0.01192    0.01375 =
         0.01704   -0.00023   -0.00389   -0.00370
MOLE    3
NA1   5    0.019957    0.650830    0.458702    11.00000    0.01191    0.01175 =
         0.01728   -0.00038   -0.00343   -0.00179
NA2   5   -0.447983    0.874449    0.442646    11.00000    0.01291    0.01158 =
         0.01728   -0.00089   -0.00328   -0.00220
O8    6   -0.155507    0.882181    0.463792    11.00000    0.01642    0.01257 =
         0.01639   -0.00034   -0.00256   -0.00169
H81   2   -0.125803    0.940015    0.436202    11.00000   -1.50000
H82   2   -0.174732    0.915485    0.501692    11.00000   -1.50000
O9    6    0.199799    0.421185    0.459859    11.00000    0.01294    0.01525 =
         0.01681   -0.00249   -0.00397   -0.00056
H91   2    0.295011    0.400114    0.479258    11.00000   -1.50000
H92   2    0.216782    0.379670    0.425286    11.00000   -1.50000
O10   6    0.189118    0.666465    0.548279    11.00000    0.01679    0.01280 =
         0.01821   -0.00105   -0.00216   -0.00543
H101  2    0.169073    0.605291    0.571830    11.00000   -1.50000
H102  2    0.158201    0.740088    0.576677    11.00000   -1.50000
O11   6   -0.100066    0.548613    0.375936    11.00000    0.01375    0.01391 =
         0.01729   -0.00061   -0.00215   -0.00063
H111  2   -0.026201    0.505101    0.345244    11.00000   -1.50000
H112  2   -0.160544    0.612284    0.355953    11.00000   -1.50000
O12   6   -0.302343    0.807466    0.330263    11.00000    0.01963    0.01776 =
         0.01866   -0.00141   -0.00438   -0.00626
H121  2   -0.220736    0.845507    0.314212    11.00000   -1.50000
H122  2   -0.328961    0.784303    0.298532    11.00000   -1.50000
O13   6   -0.475624    1.119295    0.434087    11.00000    0.01268    0.01582 =
         0.01815    0.00115   -0.00357   -0.00300
H131  2   -0.542504    1.156796    0.407039    11.00000   -1.50000
H132  2   -0.380430    1.130307    0.411358    11.00000   -1.50000
O14   6    0.164220    0.760113    0.366966    11.00000    0.01420    0.01554 =
         0.02066   -0.00251   -0.00078   -0.00056
H141  2    0.108375    0.802024    0.340796    11.00000   -1.50000
H142  2    0.235990    0.712705    0.346188    11.00000   -1.50000
O15   6   -0.737383    0.974105    0.415178    11.00000    0.01680    0.01416 =
         0.02053   -0.00047   -0.00647   -0.00470
H151  2   -0.770235    0.908958    0.401036    11.00000   -1.50000
H152  2   -0.753257    1.034192    0.386053    11.00000   -1.50000
O16   6   -0.493317    0.653637    0.463599    11.00000    0.01376    0.01501 =
         0.01837   -0.00311   -0.00204   -0.00410
H161  2   -0.582236    0.653214    0.488479    11.00000   -1.50000
H162  2   -0.494100    0.612314    0.430479    11.00000   -1.50000
HKLF 4
REM  Uppu4
REM R1 =  0.0432 for   7760 Fo > 4sig(Fo)  and  0.0659 for all  10267 data
REM    442 parameters refined using    120 restraints
END
WGHT      0.0580      0.0000
REM Highest difference peak  0.468,  deepest hole -0.548,  1-sigma level  0.073
Q1    1   0.8527  0.1675  0.2191  11.00000  0.05    0.47
Q2    1   0.4746  0.0446  0.2105  11.00000  0.05    0.41
Q3    1   0.2965  0.2416  0.2587  11.00000  0.05    0.38
Q4    1   0.6763  0.3810  0.1903  11.00000  0.05    0.38
Q5    1   0.3044  0.2146  0.1386  11.00000  0.05    0.38
Q6    1   0.7795  0.2409  0.2597  11.00000  0.05    0.37
Q7    1   1.1733 -0.3151  0.0666  11.00000  0.05    0.37
Q8    1   1.1095 -0.2025  0.0591  11.00000  0.05    0.35
Q9    1   0.8693  0.0973  0.3406  11.00000  0.05    0.34
Q10   1   0.2925  0.2191  0.1957  11.00000  0.05    0.34
;
