# Supplementary material for: A co-crystal of nona­hydrated disodium(II) with mixed anions from m-chloro­benzoic acid and furosemide
Source: Acta Crystallogr E Crystallogr Commun. 2015 Sep 30;71(Pt 10):1266–9. doi: 10.1107/S2056989015017430 (PMC4647361; doi:10.1107/S2056989015017430)
Supplement: Supplementary file 2 [file e-71-01266-Isup2.hkl]

#
# h,k,l, Fc-squared, Fo-squared, sigma(Fo-squared) and status flag
#
data_I
_shelx_title ' Uppu4'
_shelx_refln_list_code          4
_shelx_F_calc_maximum      174.74
_exptl_crystal_F_000       720.00
_reflns_d_resolution_high  0.6657
 
loop_
 _symmetry_equiv_pos_as_xyz
 'x, y, z'
 '-x, -y, -z'
 
_cell_length_a     7.9080
_cell_length_b    10.2240
_cell_length_c    19.6310
_cell_angle_alpha  85.460
_cell_angle_beta   81.800
_cell_angle_gamma  74.960
 
_shelx_F_squared_multiplier     1.000
 
loop_
 _refln_index_h
 _refln_index_k
 _refln_index_l
 _refln_F_squared_calc
 _refln_F_squared_meas
 _refln_F_squared_sigma
 _refln_observed_status
   1   0   0      195.23      179.25      3.29 o
   2   0   0        1.87        2.24      1.02 o
   3   0   0     1480.92     1705.04     21.55 o
   4   0   0     1633.14     1591.49     25.78 o
   5   0   0      445.98      484.73     11.49 o
   6   0   0     2034.99     2202.62     39.79 o
   7   0   0      110.03      118.44      6.62 o
   8   0   0       99.74       96.93      6.35 o
   9   0   0      137.69      124.77     11.33 o
  10   0   0       12.75        6.68      9.62 o
  11   0   0      154.87      157.27     12.65 o
 -11   1   0       86.53       70.07     14.99 o
 -10   1   0      187.71      210.53     15.66 o
  -9   1   0       19.41       18.69     11.12 o
  -8   1   0      410.96      383.76     15.08 o
  -7   1   0      266.75      271.96      8.84 o
  -6   1   0     1992.34     2061.86     38.51 o
  -5   1   0      456.10      509.03     11.46 o
  -4   1   0     1387.44     1561.89     28.83 o
  -3   1   0      204.45      193.80      9.71 o
  -2   1   0     2509.68     2695.63     67.23 o
  -1   1   0     6437.77     6904.51     81.30 o
   2   1   0    12705.26    11562.61    267.72 o
   3   1   0        4.92        8.39      1.36 o
   4   1   0       53.27       47.37      4.27 o
   5   1   0     2679.43     2900.72     39.29 o
   6   1   0        8.41       17.38      3.47 o
   7   1   0     1386.13     1411.21     29.21 o
   8   1   0        4.15       12.68      5.28 o
   9   1   0       46.53       47.37     11.95 o
  10   1   0       31.85       30.91      9.49 o
  11   1   0       13.30        1.82     20.77 o
 -10   2   0       45.76       51.86     11.83 o
  -9   2   0        1.95        5.96     19.02 o
  -8   2   0      990.54      983.53     53.28 o
  -7   2   0        0.70        0.24      5.07 o
  -6   2   0      140.12      141.57      5.43 o
  -5   2   0       72.20       75.64      4.25 o
  -4   2   0      151.34      186.05      6.76 o
  -3   2   0     1042.18     1214.38     29.03 o
  -2   2   0     3462.78     3355.58     62.12 o
  -1   2   0      101.62      109.37      2.28 o
   0   2   0        0.15        3.07      0.72 o
   1   2   0     4463.58     4554.55    171.73 o
   3   2   0        0.24        3.82      1.86 o
   4   2   0     1546.69     1731.24     22.88 o
   5   2   0        3.89        4.92      2.37 o
   6   2   0        0.14        1.85      2.76 o
   7   2   0     1653.42     1736.77    107.92 o
   8   2   0       73.33       75.70     23.18 o
   9   2   0      458.67      487.44     14.93 o
  10   2   0      150.34      151.08     20.38 o
  11   2   0      170.12      150.62     15.22 o
 -10   3   0        4.21        0.00      3.41 o
  -9   3   0        1.01       -4.73     15.26 o
  -8   3   0        2.87        1.39      6.23 o
  -7   3   0      931.40      932.90     23.90 o
  -6   3   0       95.00       95.25      6.43 o
  -5   3   0      658.40      717.84     13.78 o
  -4   3   0      752.34      815.34     14.41 o
  -3   3   0     3449.53     3778.33     57.01 o
  -2   3   0     3001.95     3420.94    155.28 o
  -1   3   0      300.44      295.25     15.50 o
   0   3   0        2.81        3.87      1.19 o
   1   3   0     5528.79     5707.43    161.49 o
   2   3   0     1138.86     1181.68     29.92 o
   3   3   0      743.37      683.12      9.48 o
   5   3   0      783.52      831.59     12.26 o
   6   3   0        8.18        8.05      3.08 o
   7   3   0      457.76      474.84     27.62 o
   8   3   0      449.73      469.66     18.24 o
   9   3   0        0.21       -2.78      5.73 o
  10   3   0      464.27      473.98     22.17 o
  11   3   0        3.91        0.41     10.45 o
 -10   4   0      119.42       81.77     22.68 o
  -9   4   0      255.29      235.11     18.16 o
  -8   4   0      174.90      141.79     13.96 o
  -7   4   0      438.18      422.42     28.88 o
  -6   4   0       10.57        6.90      7.48 o
  -5   4   0      253.05      218.91     20.96 o
  -4   4   0       65.44       67.04      4.24 o
  -3   4   0     2429.50     2659.57     42.82 o
  -2   4   0     3686.32     3964.11    111.50 o
  -1   4   0     1677.59     1846.06     85.00 o
   0   4   0       21.71       32.96      4.29 o
   1   4   0     2674.68     2789.31    165.68 o
   2   4   0     1488.25     1497.93     60.93 o
   3   4   0      736.16      646.37     10.34 o
   4   4   0     1114.58     1309.44     40.77 o
   5   4   0       53.75       54.19      2.15 o
   6   4   0     2862.79     2954.83     95.09 o
   7   4   0        2.61       -3.78      3.78 o
   8   4   0        1.18       -1.36      4.60 o
   9   4   0      395.12      417.91     13.58 o
  10   4   0        0.40        0.73      7.07 o
  11   4   0      483.49      540.68     39.47 o
  -9   5   0       58.30       31.30     15.09 o
  -8   5   0      180.57      171.54     23.07 o
  -7   5   0      155.27      167.70     29.61 o
  -6   5   0       46.49       52.58      8.40 o
  -5   5   0      113.17       99.56      9.10 o
  -4   5   0     1752.40     1764.56     47.67 o
  -3   5   0      602.01      664.45     33.00 o
  -2   5   0        7.66       -0.37      3.39 o
  -1   5   0     3212.56     3511.61    136.67 o
   0   5   0      935.55     1085.38     55.36 o
   1   5   0       89.51       92.08      2.88 o
   2   5   0     1421.12     1542.28     34.26 o
   3   5   0      396.67      456.05      7.15 o
   4   5   0        0.08        1.25      3.60 o
   5   5   0     4018.10     4184.75    117.41 o
   6   5   0     1698.44     1764.18     27.80 o
   7   5   0      101.85      104.27      5.10 o
   8   5   0      290.70      288.21     16.36 o
   9   5   0       79.95       81.15      9.98 o
  10   5   0       38.50       32.17     12.38 o
  11   5   0      173.31      218.51     26.73 o
  -9   6   0      148.61      127.54     17.61 o
  -8   6   0      434.86      450.68     25.20 o
  -7   6   0      184.53      163.43     14.37 o
  -6   6   0       37.18       25.13     10.48 o
  -5   6   0      402.04      434.79     18.77 o
  -4   6   0      247.79      241.90     15.73 o
  -3   6   0      827.69      903.13     19.45 o
  -2   6   0      772.49      688.76     19.72 o
  -1   6   0       10.28        6.45      1.69 o
   0   6   0      323.06      294.33      6.34 o
   1   6   0        1.04        2.82      4.94 o
   2   6   0     2111.82     2048.59     28.01 o
   3   6   0     3906.86     3750.54     48.72 o
   4   6   0      850.34      870.01     55.60 o
   5   6   0     1137.65     1211.65     30.55 o
   6   6   0       17.32       18.08      5.11 o
   7   6   0       15.31       10.97      6.28 o
   8   6   0      217.03      212.83     14.30 o
   9   6   0        4.68        0.33     17.18 o
  10   6   0       91.17      113.97     25.13 o
  11   6   0       24.42       60.12     18.80 o
  -8   7   0      372.78      332.09     23.53 o
  -7   7   0       18.37       21.88     13.82 o
  -6   7   0       20.74        0.85      3.31 o
  -5   7   0      965.12      934.33     33.48 o
  -4   7   0      190.24      193.58     12.11 o
  -3   7   0      649.86      719.80     21.65 o
  -2   7   0        0.75       -5.26      5.26 o
  -1   7   0      380.10      385.97     13.04 o
   0   7   0       81.44       87.96      3.74 o
   1   7   0       89.72       79.51      3.03 o
   2   7   0      314.74      325.12      7.20 o
   3   7   0     6429.69     6352.11     90.26 o
   4   7   0      268.24      257.13      6.57 o
   5   7   0      213.22      199.17      8.82 o
   6   7   0        9.93       10.08      5.14 o
   7   7   0      186.93      196.73     12.63 o
   8   7   0      395.42      382.45     17.47 o
   9   7   0       77.80      102.69     11.70 o
  10   7   0      226.91      244.90     18.79 o
  11   7   0       32.40       51.57     14.75 o
  -7   8   0      167.98      124.83     14.21 o
  -6   8   0      119.46      118.17     14.54 o
  -5   8   0      127.17      137.45     15.73 o
  -4   8   0      560.35      582.23     22.97 o
  -3   8   0      126.07      141.96     10.81 o
  -2   8   0        3.95        7.93      6.52 o
  -1   8   0      163.27      182.08     10.40 o
   0   8   0      699.37      703.63     14.01 o
   1   8   0      381.84      393.72      8.50 o
   2   8   0     1216.04     1190.54     20.73 o
   3   8   0       86.06       89.23      3.17 o
   4   8   0      515.73      512.79     20.98 o
   5   8   0      239.70      223.52      9.67 o
   6   8   0       20.83       24.63      6.96 o
   7   8   0       77.59       85.46     19.82 o
   8   8   0       83.20       74.28     14.78 o
   9   8   0      158.19      160.09     13.49 o
  10   8   0       70.86       75.10     24.21 o
  11   8   0        1.84       11.69     16.69 o
  -7   9   0       66.79       78.62     15.50 o
  -6   9   0        6.46       16.73     15.34 o
  -5   9   0      197.29      199.14     15.90 o
  -4   9   0     1513.33     1747.18     74.84 o
  -3   9   0      823.78      815.36     27.14 o
  -2   9   0      162.72      145.04     22.99 o
  -1   9   0      273.76      266.86     11.83 o
   0   9   0      780.10      754.45     17.34 o
   1   9   0       17.46       19.33      7.83 o
   2   9   0     1186.33     1183.86     21.58 o
   3   9   0      862.70      883.94     36.27 o
   4   9   0      287.80      301.54     28.37 o
   5   9   0      424.16      422.47     14.56 o
   6   9   0      354.59      366.97     17.00 o
   7   9   0      485.86      480.20     40.49 o
   8   9   0       12.49       23.68     10.92 o
   9   9   0        0.36       -0.80     13.00 o
  10   9   0      122.95      116.06     28.25 o
  -6  10   0       27.88       23.40     15.29 o
  -5  10   0       57.68       50.05     24.16 o
  -4  10   0     1064.65     1112.03     69.41 o
  -3  10   0      479.99      571.92     58.44 o
  -2  10   0      271.04      255.98     17.98 o
  -1  10   0        9.90        9.57      7.24 o
   0  10   0      286.16      236.45     13.86 o
   1  10   0      873.92      828.28     31.67 o
   2  10   0      742.66      658.00     19.89 o
   3  10   0        5.79        6.79      3.76 o
   4  10   0      567.37      573.59     22.31 o
   5  10   0        1.24        0.07      9.18 o
   6  10   0      155.77      176.15     11.77 o
   7  10   0       97.15       70.54     11.47 o
   8  10   0        2.89        9.98     11.01 o
   9  10   0       18.85       42.75     13.49 o
  10  10   0        0.19       -5.67     26.43 o
  -5  11   0      288.50      285.46     42.57 o
  -4  11   0      128.76       99.68     28.15 o
  -3  11   0       60.16       58.38     11.63 o
  -2  11   0      985.00     1131.96     35.54 o
  -1  11   0        0.11        1.23      9.13 o
   0  11   0      304.36      302.83     18.63 o
   1  11   0      267.74      296.46     13.35 o
   2  11   0       42.20       41.48      7.36 o
   3  11   0      165.70      168.31      9.57 o
   4  11   0      279.33      285.12     11.85 o
   5  11   0       68.50       67.12     14.51 o
   7  11   0        1.13      -11.55     12.91 o
   8  11   0        0.04        1.02     18.80 o
   9  11   0      376.89      432.55     34.53 o
  -4  12   0      213.20      172.26     32.61 o
  -3  12   0       52.81       74.28     18.46 o
  -2  12   0      297.98      309.30     25.30 o
  -1  12   0        2.71       -4.12     14.37 o
   0  12   0      326.52      408.33     23.87 o
   1  12   0       14.03       22.85     11.31 o
   2  12   0       21.04       20.77      7.56 o
   3  12   0        4.95        1.36      6.78 o
   5  12   0      647.62      598.81     34.33 o
   7  12   0      163.91      208.80     24.01 o
   8  12   0      365.16      460.65     36.44 o
   9  12   0       75.85      102.65     21.32 o
  -2  13   0      202.24      201.41     23.57 o
  -1  13   0        2.57       10.90     14.64 o
   0  13   0      267.95      258.96     20.77 o
   1  13   0      375.33      415.08     25.58 o
   2  13   0       36.00       42.91     12.57 o
   3  13   0      142.69      137.76     11.27 o
   4  13   0      156.10      184.48     20.57 o
   5  13   0       88.40       40.53     18.80 o
   8  13   0      130.53      157.00     28.20 o
  -1  14   0      168.96      162.14     23.98 o
   0  14   0        0.07      -14.03     14.03 o
   1  14   0       35.19       33.38     14.71 o
   2  14   0      589.55      614.24     36.58 o
   4  14   0       19.60      -17.40     17.40 o
   5  14   0        0.01        2.01     14.20 o
   6  14   0       49.77       35.32     19.07 o
   7  14   0       39.83       61.51     24.62 o
   4  15   0       14.17      602.42   1019.13 o
  -4 -15   1       25.00      -15.29     20.06 o
  -3 -15   1       88.40     9682.27   1361.91 o
  -2 -15   1       61.68     1611.07    986.64 o
  -6 -14   1        1.86       -4.12     18.42 o
  -5 -14   1        0.69      -17.40     19.41 o
  -3 -14   1       80.08       83.78     18.94 o
  -2 -14   1       47.91       69.27     13.83 o
  -1 -14   1       74.25       91.37     16.59 o
   0 -14   1        7.99        5.76     14.27 o
  -8 -13   1       68.31       68.04     21.01 o
  -7 -13   1      423.63      458.26     35.55 o
  -5 -13   1       95.31      128.39     21.32 o
  -4 -13   1       87.60       68.35     17.40 o
  -3 -13   1       40.07       39.13      8.55 o
  -2 -13   1       67.73       55.85      9.67 o
  -1 -13   1        1.38       -8.82     11.95 o
   0 -13   1      956.49      983.07     53.23 o
   1 -13   1       43.36       51.02     17.13 o
   2 -13   1      302.75      353.64     29.15 o
   3 -13   1      542.35      492.04     36.03 o
  -9 -12   1      224.16      228.45     33.48 o
  -8 -12   1        4.16       17.40     21.39 o
  -7 -12   1        4.92        5.07     15.29 o
  -3 -12   1       40.55       31.26      7.83 o
  -2 -12   1        6.26        5.07      7.15 o
   0 -12   1       26.99       39.85     12.36 o
   1 -12   1        7.84       21.11     13.89 o
   2 -12   1      164.80      157.48     19.45 o
   3 -12   1      137.97      118.55     22.92 o
   4 -12   1      299.50      278.92     20.66 o
  -9 -11   1        4.36        3.41     22.82 o
  -8 -11   1       12.28       13.62     19.07 o
  -6 -11   1      469.88      467.80     30.34 o
  -4 -11   1      753.45      780.64     25.78 o
  -3 -11   1       34.17       46.86      6.57 o
  -2 -11   1        9.12        0.68      6.16 o
  -1 -11   1        1.68       -1.02      5.82 o
   1 -11   1      127.65      123.97     11.28 o
   2 -11   1      666.62      753.34     28.85 o
   3 -11   1      452.98      406.46     26.02 o
   4 -11   1       52.92       40.68     13.85 o
   5 -11   1        0.01       -4.37     15.37 o
 -10 -10   1      272.33      255.20     48.62 o
  -9 -10   1        2.77       -4.31     19.94 o
  -8 -10   1       39.93       57.60     12.32 o
  -7 -10   1        3.44       16.75      9.44 o
  -6 -10   1      120.29       97.29     10.09 o
  -5 -10   1      147.43      151.69     10.41 o
  -4 -10   1      329.53      339.95     10.44 o
  -3 -10   1     1285.16     1280.41     33.00 o
  -2 -10   1      244.03      249.53     10.49 o
  -1 -10   1       12.78       18.30      6.25 o
   0 -10   1       68.77       62.47      7.27 o
   1 -10   1      460.04      466.76     28.66 o
   2 -10   1        3.71       -7.71      8.26 o
   3 -10   1        0.05       -3.23      8.31 o
   4 -10   1       69.14       73.49     12.40 o
   5 -10   1       42.84       66.78     17.78 o
   6 -10   1       82.48       34.55     25.39 o
 -10  -9   1      182.82      186.13     18.43 o
  -9  -9   1       79.04       57.62     14.82 o
  -8  -9   1        5.09        3.66     17.71 o
  -7  -9   1       63.00       59.73      9.77 o
  -6  -9   1       32.81       26.04      7.21 o
  -5  -9   1      996.95     1048.77     32.92 o
  -4  -9   1      365.41      374.29     10.37 o
  -3  -9   1      472.78      456.48     10.75 o
  -2  -9   1       16.34       19.20      2.87 o
  -1  -9   1      185.86      177.47     14.25 o
   0  -9   1     3006.85     3111.84    189.01 o
   1  -9   1       37.96       23.12      6.71 o
   2  -9   1      125.80      109.60      8.99 o
   3  -9   1      208.50      211.21     13.27 o
   4  -9   1      117.22      125.84     12.56 o
   5  -9   1        1.32        5.48     23.70 o
   6  -9   1      506.68      505.46     27.28 o
   7  -9   1       37.25       25.92     14.15 o
 -11  -8   1      165.43      192.21     20.24 o
 -10  -8   1      172.44      141.52     23.58 o
  -9  -8   1       43.32       43.15     12.23 o
  -8  -8   1      306.61      279.23     18.49 o
  -7  -8   1       95.64      103.96     12.46 o
  -6  -8   1       33.08       33.40      6.72 o
  -5  -8   1      343.04      323.21     32.39 o
  -4  -8   1        0.06       -1.68      1.94 o
  -3  -8   1      233.13      223.26      6.32 o
  -2  -8   1       30.69       29.65      2.45 o
  -1  -8   1     1650.51     1618.53     27.88 o
   0  -8   1     1359.83     1476.65     52.40 o
   1  -8   1      188.47      195.55      9.54 o
   2  -8   1     1360.62     1368.74     35.09 o
   3  -8   1      128.03      135.40     10.00 o
   4  -8   1       86.73       83.24     10.44 o
   5  -8   1       29.58       32.95     11.30 o
   6  -8   1       82.77      108.35     11.38 o
   7  -8   1      456.68      418.78     24.94 o
   8  -8   1        5.71       17.00     14.64 o
 -11  -7   1        3.65      -11.55     14.65 o
 -10  -7   1        3.97        4.53     12.46 o
  -9  -7   1        0.65       -9.93      9.93 o
  -8  -7   1       40.35       42.24      9.74 o
  -7  -7   1      600.73      563.80     21.45 o
  -6  -7   1     1197.57     1218.40     59.80 o
  -5  -7   1       33.93       44.11      6.06 o
  -4  -7   1     2288.51     2187.19     32.15 o
  -3  -7   1        0.41        5.74      1.87 o
  -2  -7   1      340.51      354.49      6.42 o
  -1  -7   1      897.95      872.68     24.21 o
   0  -7   1     2067.45     2200.93    115.35 o
   1  -7   1     1149.71     1140.40     23.05 o
   2  -7   1       16.57       24.72      4.29 o
   3  -7   1        0.15        1.14      3.22 o
   4  -7   1      878.31      949.92     30.15 o
   5  -7   1      402.96      463.72     23.43 o
   6  -7   1        0.82        6.16     10.86 o
   7  -7   1      553.48      560.11     29.70 o
   8  -7   1      159.44      167.33     19.00 o
 -11  -6   1       91.05       88.98     16.46 o
 -10  -6   1        0.01        5.04     11.90 o
  -9  -6   1       98.32       99.39     19.14 o
  -8  -6   1      117.69      111.25     12.12 o
  -7  -6   1       23.50       19.60      2.72 o
  -6  -6   1        1.90        3.81      1.33 o
  -5  -6   1       47.01       29.98      4.43 o
  -4  -6   1      206.57      175.42      3.70 o
  -3  -6   1      543.85      505.28     10.39 o
  -2  -6   1     1301.19     1453.73     28.96 o
  -1  -6   1     6647.38     6749.57    157.44 o
   0  -6   1       36.58       40.35      7.31 o
   1  -6   1      261.30      256.00      6.05 o
   2  -6   1      342.28      306.55     24.66 o
   3  -6   1      337.19      328.44     12.95 o
   4  -6   1     1235.82     1168.51     32.69 o
   5  -6   1       16.94       34.74      8.83 o
   6  -6   1       86.03       95.93     11.62 o
   7  -6   1      279.63      265.08     27.79 o
   8  -6   1      387.29      351.55     23.79 o
   9  -6   1        7.65       -4.46     14.25 o
 -11  -5   1       26.77       20.43     17.03 o
 -10  -5   1        5.76        0.75     11.17 o
  -9  -5   1      198.73      219.53     21.30 o
  -8  -5   1        3.59        2.57      7.97 o
  -7  -5   1      222.94      209.67     12.21 o
  -6  -5   1     1413.13     1338.62     20.71 o
  -5  -5   1      782.21      863.69     44.21 o
  -4  -5   1        0.08        2.17      1.07 o
  -3  -5   1      551.53      493.19      9.04 o
  -2  -5   1      768.24      774.96     11.36 o
  -1  -5   1     1223.96     1286.39     19.60 o
   0  -5   1      528.77      671.42     32.23 o
   1  -5   1       20.21       31.06      2.01 o
   2  -5   1       97.97       90.41      3.51 o
   3  -5   1        0.85        3.83      4.31 o
   4  -5   1      347.93      372.07     15.00 o
   5  -5   1      884.57      813.08     26.96 o
   6  -5   1      799.57      801.41     28.44 o
   7  -5   1      653.11      719.01     30.43 o
   8  -5   1       14.01       23.09     12.23 o
   9  -5   1       21.43       24.61     14.98 o
 -11  -4   1       18.10       16.35     15.97 o
 -10  -4   1       28.27       35.24      7.37 o
  -9  -4   1       41.22       35.98      9.88 o
  -8  -4   1        1.44        3.50      4.42 o
  -7  -4   1      112.43      107.32      5.85 o
  -6  -4   1      322.20      353.24     10.76 o
  -5  -4   1      502.08      482.70     14.24 o
  -4  -4   1     1283.02     1344.75     28.40 o
  -3  -4   1     5399.37     5826.28     78.52 o
  -2  -4   1     1563.11     1605.31     55.49 o
  -1  -4   1     3254.31     3371.59    198.21 o
   0  -4   1    19940.58    18630.70    758.31 o
   1  -4   1     2070.94     2202.11     96.19 o
   2  -4   1     3968.19     4667.18     74.98 o
   3  -4   1      118.76       95.02      6.35 o
   4  -4   1      988.42     1023.59     24.67 o
   5  -4   1      319.33      321.53     10.73 o
   6  -4   1      875.17      869.03     31.25 o
   7  -4   1        1.11        5.72      6.37 o
   8  -4   1        0.02        1.69     10.90 o
   9  -4   1        1.17       -4.07     18.88 o
  10  -4   1       40.62       80.44     23.50 o
 -11  -3   1       85.41       88.44     13.01 o
 -10  -3   1       12.07       15.67     12.46 o
  -9  -3   1      153.46      141.00      8.76 o
  -8  -3   1      245.33      260.30     18.44 o
  -7  -3   1      976.05      984.31     20.87 o
  -6  -3   1      335.74      308.65      6.38 o
  -5  -3   1       95.02       96.68      3.81 o
  -4  -3   1     3334.01     3532.33     43.34 o
  -3  -3   1      838.26      888.86     15.96 o
  -2  -3   1     1644.77     1779.29     22.81 o
  -1  -3   1     9016.67     8470.56    432.67 o
   0  -3   1     2510.98     2617.35    123.66 o
   1  -3   1     1080.06     1085.27     16.40 o
   2  -3   1       39.87       39.80      2.11 o
   3  -3   1     2726.45     3148.55     52.70 o
   4  -3   1      681.71      688.51     44.14 o
   5  -3   1        4.75        8.86      3.26 o
   6  -3   1      517.93      535.37     42.69 o
   7  -3   1      273.62      255.85     12.55 o
   8  -3   1      172.58      207.67     27.99 o
   9  -3   1       73.35       70.64     28.13 o
  10  -3   1       47.48       55.58     20.91 o
 -11  -2   1       36.20       12.75     12.00 o
 -10  -2   1       45.61       53.91     13.83 o
  -9  -2   1       13.84       13.60      6.63 o
  -8  -2   1     2523.54     2517.87     57.10 o
  -7  -2   1        1.92        2.34      3.47 o
  -6  -2   1     1468.09     1563.68     53.33 o
  -5  -2   1      405.93      374.50      7.31 o
  -4  -2   1     1054.88     1135.51     16.24 o
  -3  -2   1      252.13      238.24      4.21 o
  -2  -2   1    13142.57    11833.49    387.30 o
  -1  -2   1    10634.77     9842.29    148.31 o
   0  -2   1     1626.10     1549.59     18.82 o
   1  -2   1      326.73      354.99      8.36 o
   2  -2   1     7693.81     8249.67    253.34 o
   3  -2   1      121.43      145.88      3.47 o
   4  -2   1       13.75       11.18      1.76 o
   5  -2   1      191.57      182.83      5.80 o
   6  -2   1      271.99      266.15      8.11 o
   7  -2   1      174.86      167.97      8.48 o
   8  -2   1       56.41       48.98      7.74 o
   9  -2   1      371.89      413.21     19.63 o
  10  -2   1       53.13       36.85     29.44 o
 -11  -1   1        5.90        8.51     14.95 o
 -10  -1   1        2.88       -9.73      9.73 o
  -9  -1   1       35.23       43.37     16.69 o
  -8  -1   1      497.05      500.17     15.57 o
  -7  -1   1        0.09        2.04      3.60 o
  -6  -1   1        1.69        3.22      2.90 o
  -5  -1   1       26.69       26.93      2.71 o
  -4  -1   1        7.79       12.52      2.00 o
  -3  -1   1      258.44      288.31      6.28 o
  -2  -1   1     9324.49     9800.08    382.40 o
  -1  -1   1     1279.36     1226.56     44.17 o
   1  -1   1     2146.38     2214.87     27.93 o
   2  -1   1      496.34      541.99      7.43 o
   3  -1   1      545.65      578.65      9.42 o
   4  -1   1     4668.51     5299.47     87.60 o
   5  -1   1      339.86      375.82     21.46 o
   6  -1   1       92.27       94.35      4.69 o
   7  -1   1       26.87       26.26      4.25 o
   8  -1   1      443.03      461.75     29.27 o
   9  -1   1       58.79       55.04     10.19 o
  10  -1   1      441.49      493.89     32.42 o
  11  -1   1       34.67       29.35     12.42 o
 -11   0   1      275.42      283.16     19.94 o
 -10   0   1      201.50      213.10     23.28 o
  -9   0   1      189.03      219.43     13.51 o
  -8   0   1      117.26      110.60     10.83 o
  -7   0   1      216.48      220.79      7.55 o
  -6   0   1        1.28        6.24      3.23 o
  -5   0   1        0.99        7.21      2.76 o
  -4   0   1     1052.59     1118.17     17.88 o
  -3   0   1      336.42      343.21     16.09 o
  -2   0   1      461.01      542.86      6.98 o
  -1   0   1      454.47      436.09     27.74 o
   1   0   1      472.34      451.91      8.11 o
   2   0   1       34.96       43.05      2.30 o
   3   0   1    30535.25    31061.05   2328.51 o
   4   0   1      519.03      545.61      9.94 o
   5   0   1       33.54       29.67      2.89 o
   6   0   1      339.25      339.94      9.54 o
   7   0   1        0.19        4.31      3.82 o
   8   0   1      148.96      145.54      9.09 o
   9   0   1        0.09        8.47      8.71 o
  10   0   1      115.60      118.83     13.18 o
  11   0   1      430.87      409.08     31.37 o
 -10   1   1        3.81        2.42     10.57 o
  -9   1   1       62.55       66.83      9.40 o
  -8   1   1      229.46      216.05     10.41 o
  -7   1   1      476.11      483.31     21.90 o
  -6   1   1      112.88      113.98      5.30 o
  -5   1   1      453.14      510.81     15.44 o
  -4   1   1     2228.18     2400.18     36.49 o
  -3   1   1       23.01       23.05      1.69 o
  -2   1   1      697.03      675.23     18.22 o
  -1   1   1     2071.29     2006.95     38.88 o
   3   1   1       24.55       34.59      3.27 o
   4   1   1       70.86       66.55      2.57 o
   5   1   1       96.46       84.81      3.43 o
   6   1   1      482.13      473.60     20.50 o
   7   1   1      281.66      281.73      8.54 o
   8   1   1        7.95       12.70      5.05 o
   9   1   1        6.97       11.67      7.07 o
  10   1   1      902.32      958.69     33.49 o
  11   1   1      132.66      132.26     10.63 o
 -10   2   1       92.95       55.58     21.18 o
  -9   2   1      526.69      589.64     54.35 o
  -8   2   1       17.79       22.47      6.65 o
  -7   2   1      134.90      128.21      8.15 o
  -6   2   1       64.67       70.52      4.45 o
  -5   2   1      105.11      104.72      4.54 o
  -4   2   1       52.97       60.93      2.94 o
  -3   2   1        0.14        7.31      2.15 o
  -2   2   1      197.08      183.10      9.98 o
  -1   2   1        5.72        5.98      1.07 o
   0   2   1     5452.23     5453.85     83.30 o
   1   2   1      336.29      346.28     20.83 o
   2   2   1      222.46      249.00      3.34 o
   3   2   1     3880.03     4099.99     53.68 o
   5   2   1     4297.66     4063.79     61.80 o
   6   2   1      139.62      137.87      5.64 o
   7   2   1      219.68      194.27     10.28 o
   8   2   1        1.92        3.20      4.99 o
   9   2   1       84.60       82.27     15.21 o
  10   2   1        0.84        2.70      6.85 o
  11   2   1        2.89       -1.72     10.06 o
 -10   3   1        5.63       19.14     18.73 o
  -9   3   1      363.27      374.76     30.72 o
  -8   3   1      233.86      214.13     20.55 o
  -7   3   1        1.04       -0.34      7.82 o
  -6   3   1        4.82        8.62      3.90 o
  -5   3   1      477.19      494.51     11.61 o
  -4   3   1      330.49      308.13      7.00 o
  -3   3   1      229.57      206.72      8.63 o
  -2   3   1      525.69      628.81     13.99 o
  -1   3   1     3638.35     3512.88    110.05 o
   0   3   1      186.09      203.72     10.83 o
   1   3   1       55.79       55.04      5.33 o
   2   3   1      604.20      569.76     18.07 o
   3   3   1      982.82      901.66     22.17 o
   4   3   1     5674.39     5904.40     88.58 o
   5   3   1      686.06      624.83     11.09 o
   6   3   1        5.29        5.15      2.38 o
   7   3   1      276.03      294.72      9.25 o
   8   3   1      107.96      114.55      5.87 o
   9   3   1       44.63       24.55      6.51 o
  10   3   1       37.52       45.71      8.99 o
  11   3   1        2.66      -18.80     19.85 o
 -10   4   1       15.12        3.75     21.46 o
  -9   4   1       37.96        6.55     22.19 o
  -8   4   1        4.77       -8.53      8.53 o
  -7   4   1        0.13        2.58      7.38 o
  -6   4   1       13.16       14.11      6.38 o
  -5   4   1     1641.24     1769.00     34.31 o
  -4   4   1      828.55      889.49     22.02 o
  -3   4   1       22.40       20.73      2.71 o
  -2   4   1      139.48      109.45      3.76 o
  -1   4   1     3335.07     3786.31    159.04 o
   0   4   1     4624.82     5044.98    227.68 o
   1   4   1     3223.36     3374.92    158.63 o
   2   4   1      314.06      336.51      5.26 o
   3   4   1     2189.71     1871.93    163.76 o
   4   4   1       49.74       50.83      3.83 o
   5   4   1      708.24      740.92     10.66 o
   6   4   1     2538.99     2675.71     39.80 o
   7   4   1       62.15       59.45      4.98 o
   8   4   1        7.49        9.33     10.18 o
   9   4   1      122.70      151.97     23.35 o
  10   4   1        1.84        0.34      7.04 o
  11   4   1       27.94       15.02     18.46 o
  -9   5   1       46.34       42.78     13.23 o
  -8   5   1       11.60        2.95     12.56 o
  -7   5   1       82.29       90.08     21.59 o
  -6   5   1       29.68       32.73      7.65 o
  -5   5   1     2009.88     2088.95     51.83 o
  -4   5   1      235.62      234.48      5.96 o
  -3   5   1     1199.79     1311.73     22.20 o
  -2   5   1      541.47      534.34     26.48 o
  -1   5   1     2288.49     2572.65     95.46 o
   0   5   1     1900.20     1991.03     67.01 o
   1   5   1      574.19      506.82     32.46 o
   2   5   1     4729.74     4705.81    265.25 o
   3   5   1     3068.44     3087.58     80.00 o
   4   5   1       18.28       10.27      2.96 o
   5   5   1      505.05      491.74     13.91 o
   6   5   1     2776.10     2907.13     47.88 o
   7   5   1      256.47      255.59      8.38 o
   8   5   1      477.68      493.09     21.08 o
   9   5   1       18.39       17.90     12.91 o
  10   5   1        5.27      -12.05     12.05 o
  11   5   1       46.13       50.47     21.49 o
  -9   6   1        9.31       -3.06     19.24 o
  -8   6   1        2.73        3.19     11.90 o
  -7   6   1        7.06       14.45     10.72 o
  -6   6   1      193.09      205.12     14.38 o
  -5   6   1     1836.86     1916.07     71.01 o
  -4   6   1      701.58      700.13     22.76 o
  -3   6   1      957.10     1010.52     23.12 o
  -2   6   1       53.34       53.30      2.90 o
  -1   6   1      202.32      206.74      6.86 o
   0   6   1       41.75       43.42      5.16 o
   1   6   1     2509.03     2572.70     36.44 o
   2   6   1      513.31      497.09      8.99 o
   3   6   1       69.42       66.10      2.09 o
   4   6   1     1945.24     2086.38     42.31 o
   5   6   1       26.28       20.71      4.20 o
   6   6   1        9.52       14.00      4.55 o
   7   6   1      362.20      330.19     17.85 o
   8   6   1     1330.17     1342.21     73.66 o
   9   6   1       10.90       16.91     11.50 o
  10   6   1      228.24      189.76     17.25 o
  11   6   1       35.39        1.98     13.01 o
  -8   7   1      163.03      142.38     19.99 o
  -7   7   1       30.57       24.88     11.48 o
  -6   7   1      969.03     1047.36     75.26 o
  -5   7   1      837.64      781.66     27.62 o
  -4   7   1      206.91      225.32     11.73 o
  -3   7   1       30.83       31.84      9.38 o
  -2   7   1      399.54      344.37      8.98 o
  -1   7   1      941.36      941.12     19.52 o
   0   7   1       25.67       21.84      2.82 o
   1   7   1       38.06       32.67      2.52 o
   2   7   1      158.02      144.25      9.55 o
   3   7   1      259.84      248.78     11.20 o
   4   7   1     1365.83     1333.11     81.87 o
   5   7   1       65.62       65.00      5.92 o
   6   7   1     1042.16     1055.29     28.23 o
   7   7   1      147.28      149.66      8.94 o
   8   7   1       18.31       17.83      8.47 o
   9   7   1       16.42       17.60     12.29 o
  10   7   1       41.19       32.08     12.51 o
  11   7   1        3.21       -2.70     15.97 o
  -7   8   1      121.26       87.76     13.40 o
  -6   8   1      478.66      460.80     30.51 o
  -5   8   1       79.31       79.47     11.34 o
  -4   8   1        1.43        4.70      7.66 o
  -3   8   1      128.78      132.65     10.34 o
  -2   8   1      789.00      813.71     22.75 o
  -1   8   1       26.15       26.20      6.01 o
   0   8   1       10.38       15.56      3.85 o
   1   8   1      103.32      106.71      4.24 o
   2   8   1      516.83      520.51     10.17 o
   3   8   1     1597.43     1603.03     80.83 o
   4   8   1        0.51        2.08      4.44 o
   5   8   1      148.54      161.28      7.97 o
   6   8   1      257.96      227.54     15.48 o
   7   8   1       39.02       44.54      9.94 o
   8   8   1        0.09       -3.68      8.74 o
   9   8   1      109.26      103.09     14.82 o
  10   8   1      827.88      792.34     33.77 o
  11   8   1       21.63        9.63     15.63 o
  -7   9   1        0.52      -12.72     15.22 o
  -6   9   1        7.81       -2.87     14.09 o
  -5   9   1       75.30       81.41     12.94 o
  -4   9   1      533.12      552.33     22.97 o
  -3   9   1      208.18      186.75     12.46 o
  -2   9   1      124.82      118.76      8.93 o
  -1   9   1      632.49      626.48     18.81 o
   0   9   1      864.80      940.27     20.22 o
   1   9   1      182.49      181.08      6.17 o
   2   9   1       91.44       93.22      9.30 o
   3   9   1     2011.42     2014.29     38.11 o
   4   9   1      746.42      764.99     31.57 o
   5   9   1       46.13       49.89      5.85 o
   6   9   1      559.04      571.06     69.92 o
   7   9   1      163.59      152.48     26.97 o
   8   9   1      804.92      774.25     30.11 o
   9   9   1      142.99      126.65     15.78 o
  10   9   1       21.18        9.01     18.85 o
  -6  10   1        1.21        4.02     15.80 o
  -5  10   1       50.68       42.64     12.30 o
  -4  10   1        2.14       -0.78     11.67 o
  -3  10   1        0.35       -0.77      9.36 o
  -2  10   1     1362.56     1335.07     47.90 o
  -1  10   1      120.00      131.84     15.84 o
   0  10   1      573.18      619.89     20.11 o
   1  10   1      543.00      497.80     12.27 o
   2  10   1      255.49      265.54      9.02 o
   3  10   1       34.90       41.71     10.27 o
   4  10   1      114.41      116.56      5.30 o
   5  10   1       10.66       18.76      6.32 o
   6  10   1       15.16        8.67      6.36 o
   7  10   1      275.31      312.82     16.59 o
   8  10   1      217.98      227.41     16.30 o
   9  10   1        4.14       -1.98     11.86 o
  10  10   1        0.89      -10.34     15.35 o
  -5  11   1      170.42      169.20     18.90 o
  -4  11   1       16.24       19.28     14.44 o
  -3  11   1       16.68        8.12     11.05 o
  -2  11   1      457.76      460.07     20.60 o
  -1  11   1        8.13        1.33      8.17 o
   0  11   1      285.65      277.69     17.85 o
   1  11   1      536.93      514.39     23.43 o
   2  11   1      100.98      102.65      7.12 o
   3  11   1      373.52      376.19     12.87 o
   4  11   1       67.27       60.93      9.23 o
   5  11   1       32.97       32.32      8.17 o
   6  11   1      521.91      591.59     32.32 o
   7  11   1      465.68      476.76     26.89 o
   8  11   1        3.46       -3.66     10.74 o
   9  11   1       16.89       20.86     15.05 o
  -4  12   1      102.97      131.76     22.44 o
  -3  12   1        1.45        9.16     16.65 o
  -2  12   1      220.57      209.34     21.35 o
  -1  12   1      715.94      857.74     42.16 o
   0  12   1     1124.52     1192.17     49.69 o
   1  12   1      564.37      547.56     28.51 o
   2  12   1        0.19        9.84      6.13 o
   3  12   1        1.25        0.68      6.88 o
   4  12   1       10.03       18.80     13.28 o
   5  12   1      796.08      845.89     41.86 o
   7  12   1        1.66      -15.60     16.04 o
   9  12   1       32.66       15.29     23.84 o
  -3  13   1       34.26       47.64     20.37 o
  -1  13   1      344.34      315.16     26.87 o
   1  13   1       46.60       49.45     13.25 o
   2  13   1       12.56       36.41     11.82 o
   3  13   1        0.65       -5.76      7.80 o
   5  13   1       22.26       26.50     18.05 o
   8  13   1       29.24        1.70     19.82 o
  -1  14   1        0.12       16.35     19.38 o
   0  14   1       22.73        5.76     16.65 o
   1  14   1       85.09       83.44     15.16 o
   2  14   1       57.03       53.40     13.21 o
   4  14   1       53.86       72.68     19.51 o
   5  14   1        0.42       14.58     16.35 o
   6  14   1       29.72       30.04     21.86 o
   7  14   1       53.93       16.04     18.49 o
   4  15   1       63.46     -553.62    943.12 o
  -3 -15   2      338.80     -150.60   1029.11 o
  -2 -15   2       43.67     1828.31   1055.78 o
  -6 -14   2        0.11      -13.89     21.46 o
  -5 -14   2      201.50      195.69     25.81 o
  -4 -14   2      514.24      495.31     36.13 o
  -3 -14   2       51.65       48.90     18.59 o
  -2 -14   2       37.68       40.53     15.97 o
  -1 -14   2      125.27       97.47     18.59 o
   0 -14   2       39.17       58.37     19.75 o
   1 -14   2      384.90      359.19     30.07 o
  -8 -13   2       29.22       62.08     24.15 o
  -7 -13   2      229.89      251.88     29.87 o
  -6 -13   2      260.39      258.35     26.09 o
  -5 -13   2      119.50      153.80     22.44 o
  -4 -13   2        0.45       22.85     16.76 o
  -3 -13   2      301.06      290.13     15.09 o
  -2 -13   2      119.97      126.72     11.65 o
  -1 -13   2        0.27        8.51     13.25 o
   0 -13   2      123.13      125.91     16.99 o
   1 -13   2       39.97       69.27     18.42 o
   2 -13   2      161.32      165.92     24.25 o
   3 -13   2       52.24       81.77     22.68 o
  -9 -12   2       31.72       14.58     21.01 o
  -7 -12   2       55.56       71.76     19.07 o
  -5 -12   2      216.90      206.65     23.36 o
  -4 -12   2     1290.23     1643.83     70.33 o
  -3 -12   2        6.66        4.12      6.50 o
  -2 -12   2      416.67      413.58     17.27 o
  -1 -12   2      131.66      122.19      9.40 o
   0 -12   2      124.64      147.46     15.22 o
   1 -12   2       27.45       34.67     13.69 o
   2 -12   2        2.36       -1.36     15.29 o
   3 -12   2      903.72      976.12     56.50 o
   4 -12   2        6.94        6.50     13.47 o
  -9 -11   2       22.18       -4.73     21.05 o
  -8 -11   2        8.46       19.45     17.10 o
  -7 -11   2      689.61      696.42     40.90 o
  -6 -11   2        0.06       -5.07     12.87 o
  -5 -11   2      227.03      214.69     18.94 o
  -4 -11   2      252.36      239.14     11.41 o
  -3 -11   2      176.63      206.65     11.14 o
  -2 -11   2       21.51       22.85      6.54 o
  -1 -11   2      815.19      884.95     27.45 o
   1 -11   2        0.19        7.65      7.60 o
   2 -11   2       19.15       25.98     14.15 o
   3 -11   2      548.48      577.03     24.12 o
   4 -11   2      278.08      294.87     34.60 o
   5 -11   2      512.35      517.42     51.31 o
 -10 -10   2       90.38       84.21     18.60 o
  -9 -10   2       60.58       60.66     14.16 o
  -8 -10   2       61.31       51.34     13.66 o
  -7 -10   2       74.61       75.60      9.73 o
  -6 -10   2      307.11      303.47     14.98 o
  -5 -10   2        2.81       -4.90      6.85 o
  -4 -10   2      160.36      161.19      8.45 o
  -3 -10   2      246.40      256.00     10.63 o
  -2 -10   2     1380.40     1341.89     33.82 o
  -1 -10   2      100.29       93.42     16.69 o
   0 -10   2      154.41      142.59      7.41 o
   1 -10   2       29.57        8.72      7.52 o
   2 -10   2       39.94       55.28     11.37 o
   3 -10   2      141.29      132.61     11.84 o
   4 -10   2        1.21       -0.06      9.87 o
   5 -10   2      146.92      147.68     20.14 o
   6 -10   2       12.10        6.17     24.42 o
 -10  -9   2        8.25        0.99     13.92 o
  -9  -9   2        0.01        8.19     13.37 o
  -8  -9   2       28.58       26.80      9.87 o
  -7  -9   2       25.18       31.31      8.90 o
  -6  -9   2      227.25      223.82     13.04 o
  -5  -9   2      280.10      246.87     17.27 o
  -4  -9   2       27.39       28.87      3.75 o
  -3  -9   2      148.83      154.88      7.99 o
  -2  -9   2      132.27      121.62      5.89 o
  -1  -9   2     1208.70     1277.90     23.36 o
   0  -9   2     1523.26     1631.92     41.26 o
   1  -9   2      335.88      314.83     12.67 o
   2  -9   2      173.36      149.81     11.43 o
   3  -9   2       37.39       21.42      9.00 o
   4  -9   2       39.37       20.84      9.72 o
   5  -9   2      200.54      208.78     23.57 o
   6  -9   2      109.46       79.22     15.79 o
   7  -9   2      525.09      476.22     35.06 o
 -10  -8   2       93.84       99.54     16.01 o
  -9  -8   2        5.15       -0.20     10.59 o
  -8  -8   2       51.72       61.01     10.69 o
  -7  -8   2       57.34       48.89      8.51 o
  -6  -8   2      589.17      579.12     20.36 o
  -5  -8   2        0.14       -1.01      2.54 o
  -4  -8   2       75.20       66.95      4.33 o
  -3  -8   2      333.50      335.73      6.98 o
  -2  -8   2     1000.30     1059.45     16.00 o
  -1  -8   2     1788.58     1866.68     27.95 o
   0  -8   2     4592.63     4585.75     70.10 o
   1  -8   2        0.31       -2.18      3.45 o
   2  -8   2       68.32       51.72      7.15 o
   3  -8   2       95.20       86.96      8.90 o
   4  -8   2      346.21      347.16     16.98 o
   5  -8   2      407.70      454.31     26.34 o
   6  -8   2      290.29      280.98     29.61 o
   7  -8   2      106.98       81.57     15.42 o
   8  -8   2        2.33        5.78     17.33 o
 -11  -7   2       22.35        2.11     15.71 o
 -10  -7   2        8.72        7.66     13.87 o
  -9  -7   2      184.37      175.70     37.07 o
  -8  -7   2       13.32       20.67      9.09 o
  -7  -7   2       25.41       26.54      8.49 o
  -6  -7   2        4.22        0.13      6.24 o
  -5  -7   2        0.37        2.11      3.07 o
  -4  -7   2        0.75        5.52      1.94 o
  -3  -7   2      744.50      763.12     18.92 o
  -2  -7   2      918.06      907.27     15.76 o
  -1  -7   2     2291.86     2339.00     69.42 o
   0  -7   2        1.32       -0.26      2.54 o
   1  -7   2      133.10      123.49      4.19 o
   2  -7   2     1035.26     1100.54     54.85 o
   3  -7   2      336.52      325.94     13.38 o
   4  -7   2      749.13      739.34     26.61 o
   5  -7   2       81.19       83.48     10.32 o
   6  -7   2      370.19      393.45     20.17 o
   7  -7   2       11.09       10.02     10.49 o
   8  -7   2        9.07        0.49     15.21 o
 -11  -6   2      285.93      289.95     41.31 o
 -10  -6   2        7.45       -4.02     14.47 o
  -9  -6   2      173.45      186.74     27.40 o
  -8  -6   2      477.26      479.80     14.03 o
  -7  -6   2      164.65      153.11      7.41 o
  -6  -6   2      638.70      644.74     14.61 o
  -5  -6   2        0.81        0.83      1.87 o
  -4  -6   2      269.99      312.54      6.59 o
  -3  -6   2        1.20       -0.89      2.29 o
  -2  -6   2     3357.96     3022.24    107.29 o
  -1  -6   2       70.19       66.65      5.77 o
   0  -6   2     1202.91     1294.51     32.54 o
   1  -6   2      277.42      332.03      6.78 o
   2  -6   2       27.89       48.97     11.78 o
   3  -6   2      612.86      609.99     20.76 o
   4  -6   2      268.94      303.28     14.30 o
   5  -6   2        1.03       10.44      8.52 o
   6  -6   2       73.43       81.69     13.16 o
   7  -6   2      216.29      215.10     31.37 o
   8  -6   2       41.37       37.10     15.18 o
   9  -6   2      248.83      234.55     20.18 o
 -11  -5   2        2.53      -17.40     17.40 o
 -10  -5   2        0.90        0.38      3.32 o
  -9  -5   2        2.67       -5.61      5.61 o
  -8  -5   2       34.83       38.82      4.80 o
  -7  -5   2       24.28       22.09      4.07 o
  -6  -5   2      560.15      578.05     14.64 o
  -5  -5   2        3.39        4.67      3.75 o
  -4  -5   2       59.40       78.55      3.67 o
  -3  -5   2      203.82      181.74      4.92 o
  -2  -5   2     2585.23     2483.33     54.01 o
  -1  -5   2      243.99      274.33      5.19 o
   0  -5   2       73.48       68.77      2.57 o
   1  -5   2     1339.02     1402.09     61.37 o
   2  -5   2      600.85      737.40     13.92 o
   3  -5   2      143.60      125.07      7.31 o
   4  -5   2      692.40      719.06     22.35 o
   5  -5   2       73.33       63.12      7.61 o
   6  -5   2      386.02      382.04     18.05 o
   7  -5   2       11.54        6.94     10.35 o
   8  -5   2      217.42      194.53     16.48 o
   9  -5   2      235.16      216.60     18.75 o
 -11  -4   2        7.34        8.82     15.36 o
 -10  -4   2      115.31      143.97      9.79 o
  -9  -4   2      775.29      832.74     39.76 o
  -8  -4   2       67.71       66.87     12.52 o
  -7  -4   2       58.76       46.83      5.25 o
  -6  -4   2      161.53      146.51      4.25 o
  -5  -4   2       60.61       65.32      2.71 o
  -4  -4   2      173.91      112.67      3.29 o
  -3  -4   2       90.28       99.14      5.38 o
  -2  -4   2     1464.79     1564.16     21.14 o
  -1  -4   2      184.16      173.87      3.17 o
   0  -4   2      625.11      618.40      9.74 o
   1  -4   2      862.84      928.28     52.92 o
   2  -4   2      653.92      656.42     15.46 o
   3  -4   2     4117.97     4195.57     77.14 o
   4  -4   2     1212.03     1266.56     28.38 o
   5  -4   2       96.25      107.72     10.35 o
   6  -4   2     1008.50     1021.71     26.96 o
   7  -4   2       22.26       11.24      6.60 o
   8  -4   2      152.98      141.56     17.20 o
   9  -4   2      146.66      157.16     16.41 o
  10  -4   2      496.60      418.11     36.24 o
 -11  -3   2       18.56       39.98     16.74 o
 -10  -3   2      216.78      253.15     14.64 o
  -9  -3   2      209.02      208.25     12.77 o
  -8  -3   2       23.27       20.74      9.86 o
  -7  -3   2       58.24       52.49      9.28 o
  -6  -3   2        0.30        0.95      2.91 o
  -5  -3   2      133.33      104.41      4.72 o
  -4  -3   2      722.01      669.27     12.41 o
  -3  -3   2       94.13       91.61      3.35 o
  -2  -3   2     1859.74     2045.32     22.99 o
  -1  -3   2      271.39      315.52     13.42 o
   0  -3   2        5.70        8.45      2.74 o
   1  -3   2     1561.34     1643.68     21.68 o
   2  -3   2     1783.22     1756.58     69.71 o
   3  -3   2      722.92      751.08     16.52 o
   4  -3   2     3224.64     3576.99     59.02 o
   5  -3   2      213.50      206.99      7.02 o
   6  -3   2        4.42        5.09      5.43 o
   7  -3   2        1.02        9.29      5.57 o
   8  -3   2       35.99       32.93      7.97 o
   9  -3   2       13.96        8.77     10.82 o
  10  -3   2      584.54      605.97     30.26 o
 -11  -2   2       13.91       15.44     12.81 o
 -10  -2   2        1.20       11.39      9.58 o
  -9  -2   2      177.30      190.33     20.42 o
  -8  -2   2      246.52      253.51     22.82 o
  -7  -2   2        4.58        8.17      3.72 o
  -6  -2   2      114.20      104.78      4.24 o
  -5  -2   2     2697.56     2881.36     87.29 o
  -4  -2   2        0.34        3.50      2.03 o
  -3  -2   2      148.24      186.26      4.78 o
  -2  -2   2     4968.83     5086.16     55.83 o
  -1  -2   2      919.65     1026.13     20.13 o
   0  -2   2       92.31       93.19      3.58 o
   1  -2   2     2052.98     2093.40     32.98 o
   2  -2   2    11174.34    11899.23    370.65 o
   3  -2   2      694.75      737.11     13.69 o
   4  -2   2     3294.70     3511.94     62.59 o
   5  -2   2      802.58      820.15     19.58 o
   6  -2   2      128.12      141.24      5.03 o
   7  -2   2      192.20      189.04      9.66 o
   8  -2   2      107.96       97.22     12.00 o
   9  -2   2      326.35      314.88     16.89 o
  10  -2   2      224.07      218.78     20.03 o
 -11  -1   2      259.30      269.41     17.49 o
 -10  -1   2       99.63      112.41     12.81 o
  -9  -1   2      210.77      202.15     13.64 o
  -8  -1   2       51.00       55.11      6.37 o
  -7  -1   2      871.30      910.48     28.33 o
  -6  -1   2     1963.07     2034.45     38.00 o
  -5  -1   2     1292.84     1178.21     18.74 o
  -4  -1   2      100.61       92.95      2.99 o
  -3  -1   2     1049.91     1145.05     29.34 o
  -2  -1   2     2631.05     2604.04     35.53 o
  -1  -1   2     5109.43     4350.34    423.95 o
   0  -1   2     1887.25     1768.20     50.30 o
   2  -1   2      500.11      562.44      7.98 o
   3  -1   2     3241.68     3262.06     39.51 o
   4  -1   2      775.31      804.24     14.83 o
   5  -1   2     1588.80     1742.47     33.55 o
   6  -1   2       34.87       33.36      3.48 o
   7  -1   2       12.12       15.45      3.60 o
   8  -1   2        7.48        5.07      5.74 o
   9  -1   2       76.25       69.95     11.03 o
  10  -1   2       81.01       89.94     12.14 o
  11  -1   2       21.10       44.40     13.31 o
 -11   0   2       35.98       26.29     13.61 o
 -10   0   2      171.83      171.50     15.13 o
  -9   0   2       88.01       90.59     11.78 o
  -8   0   2      187.31      178.82     15.77 o
  -7   0   2      382.54      379.85     11.18 o
  -6   0   2     1244.60     1275.62     64.45 o
  -5   0   2      910.92      926.03     18.64 o
  -4   0   2      252.18      265.06     12.06 o
  -3   0   2       49.78       44.61      2.01 o
  -2   0   2       12.91       20.61      2.08 o
  -1   0   2     1164.73     1179.81     16.41 o
   1   0   2     1330.43     1385.28     50.13 o
   2   0   2      294.89      299.64      4.53 o
   3   0   2     1169.17     1446.63     16.87 o
   4   0   2      497.19      548.73     11.26 o
   5   0   2      772.25      811.95     22.12 o
   6   0   2     1733.87     1819.47     40.88 o
   7   0   2      132.84      147.21      6.48 o
   8   0   2       60.39       61.40      7.08 o
   9   0   2        3.46        2.19      8.12 o
  10   0   2       23.83       26.25     10.18 o
  11   0   2       26.48       19.78     12.56 o
 -10   1   2      304.05      262.38     17.69 o
  -9   1   2       12.09        0.49      8.92 o
  -8   1   2       32.67       21.52     13.61 o
  -7   1   2       60.55       57.02      5.07 o
  -6   1   2      459.95      499.49     11.36 o
  -5   1   2     1037.29     1017.33     28.35 o
  -4   1   2       13.63       16.07      2.69 o
  -3   1   2       39.73       35.53      4.12 o
  -2   1   2      732.04      790.39     25.98 o
  -1   1   2      129.82      146.28      3.30 o
   0   1   2       52.43       45.31      1.30 o
   1   1   2     3596.50     3667.42     41.68 o
   2   1   2     2946.36     2926.60     30.69 o
   3   1   2     2054.80     2058.90     70.99 o
   4   1   2        2.48       11.29      1.74 o
   5   1   2       78.84       99.34      3.66 o
   6   1   2       22.38       20.26      3.12 o
   7   1   2      156.06      161.40      6.41 o
   8   1   2       15.79        9.03      5.45 o
   9   1   2        0.05       -8.53      8.53 o
  10   1   2      142.88      151.91     12.14 o
  11   1   2       12.60       19.21     13.23 o
 -10   2   2       37.50       31.67     14.95 o
  -9   2   2       19.24       26.50     14.24 o
  -8   2   2      242.48      257.38     20.04 o
  -7   2   2        0.12        4.27      8.84 o
  -6   2   2     1169.22     1180.28     24.64 o
  -5   2   2        7.24        7.50      4.44 o
  -4   2   2     4060.21     4317.61     82.13 o
  -3   2   2     4291.68     4454.06     76.32 o
  -2   2   2     7958.26     7915.13    127.79 o
  -1   2   2       87.60       90.17      2.73 o
   0   2   2     3376.64     3385.02     63.26 o
   1   2   2      215.73      184.57     12.19 o
   3   2   2     2466.96     2355.39     43.97 o
   4   2   2     1760.70     2042.41     30.82 o
   5   2   2       74.87       88.65      3.09 o
   6   2   2        3.46        2.10      2.54 o
   7   2   2      279.89      275.69     19.02 o
   8   2   2      252.15      257.42     16.82 o
   9   2   2      323.63      317.13     12.15 o
  10   2   2       24.83       39.34      9.83 o
  11   2   2        5.29       17.21     10.94 o
 -10   3   2      155.69      123.83     22.17 o
  -9   3   2       81.06       68.04     17.95 o
  -8   3   2      104.74       96.29     10.85 o
  -7   3   2       28.29       37.49     14.30 o
  -6   3   2     4079.65     4378.77     82.72 o
  -5   3   2     1314.07     1419.83     30.41 o
  -4   3   2       69.16       94.51     12.36 o
  -3   3   2     1036.59     1164.28     28.04 o
  -2   3   2      495.62      529.42     13.04 o
  -1   3   2     1343.62     1278.49     51.92 o
   0   3   2       36.81       46.50      4.84 o
   1   3   2     1649.36     1693.76     68.03 o
   2   3   2     1513.06     1457.88     30.99 o
   3   3   2      873.77      928.58     39.39 o
   4   3   2      259.66      251.27     11.36 o
   5   3   2     2980.55     3174.41    157.08 o
   6   3   2      106.09      136.29      3.72 o
   7   3   2     1355.19     1431.31     77.97 o
   8   3   2      112.00      108.25      6.95 o
   9   3   2      178.57      203.11      9.26 o
  10   3   2       47.11       35.35      8.64 o
  11   3   2       11.48       12.94     18.46 o
  -9   4   2        0.38       -6.18     13.09 o
  -8   4   2        5.62        8.35     11.07 o
  -7   4   2       21.19       10.57      8.05 o
  -6   4   2     1320.90     1339.12     43.88 o
  -5   4   2       62.75       71.82     10.15 o
  -4   4   2      627.78      662.77     15.64 o
  -3   4   2       36.43       25.10      4.08 o
  -2   4   2     3846.74     4199.34    205.72 o
  -1   4   2     6836.46     7253.67    326.65 o
   0   4   2        0.67        1.56      2.71 o
   1   4   2     1938.82     2004.99    118.46 o
   2   4   2     3866.04     3589.97    207.32 o
   3   4   2     3775.11     3544.17     79.66 o
   4   4   2     8478.45     9030.19    591.76 o
   5   4   2     1349.78     1308.69     17.37 o
   6   4   2     1464.90     1494.74     23.20 o
   7   4   2        1.74        4.94      6.15 o
   8   4   2      197.57      218.54     13.03 o
   9   4   2      148.81      153.99     15.70 o
  10   4   2       77.69       76.26     24.18 o
  11   4   2      115.84      154.72     22.95 o
  -9   5   2        0.01        4.25     14.59 o
  -8   5   2      121.43      101.52     13.94 o
  -7   5   2       65.36       80.40     11.40 o
  -6   5   2       50.60       48.75      8.82 o
  -5   5   2      323.71      326.12     14.11 o
  -4   5   2     1553.13     1617.54     60.14 o
  -3   5   2       15.95       16.08      3.07 o
  -2   5   2     2815.89     2880.66     49.97 o
  -1   5   2      218.07      184.37     10.54 o
   0   5   2     4326.90     4718.20    119.44 o
   1   5   2      673.18      757.23     31.25 o
   2   5   2      409.26      447.76     28.32 o
   3   5   2     1729.46     1686.69    141.32 o
   4   5   2      868.50      867.37     74.62 o
   5   5   2     2024.75     1894.07     63.58 o
   6   5   2     6862.90     6626.02    189.01 o
   7   5   2      371.55      392.48      9.99 o
   8   5   2       27.43       33.53     10.35 o
   9   5   2      486.05      423.88     50.47 o
  10   5   2        1.93        4.29     11.00 o
  11   5   2      119.25      137.31     23.36 o
  -9   6   2        8.72       -2.99     16.35 o
  -8   6   2       50.68       22.38     13.77 o
  -7   6   2       26.48       31.40     11.12 o
  -6   6   2        8.23        3.47      9.24 o
  -5   6   2       88.35       89.68     10.40 o
  -4   6   2      190.44      176.31     10.67 o
  -3   6   2     1146.33     1275.89     73.39 o
  -2   6   2     2894.64     3184.23    118.77 o
  -1   6   2      154.11      139.81      4.93 o
   0   6   2      357.89      384.54      8.41 o
   1   6   2       73.38       88.91      4.46 o
   2   6   2     2610.73     2590.03    184.79 o
   3   6   2       48.23       50.70      4.99 o
   4   6   2       14.21       13.32      3.76 o
   5   6   2        6.56       18.41     15.80 o
   6   6   2        0.41        1.44      2.89 o
   7   6   2      775.72      747.90     21.64 o
   8   6   2      832.97      779.81     27.31 o
   9   6   2      493.69      499.55     41.89 o
  10   6   2        0.23       -9.70     14.29 o
  11   6   2      127.82      102.67     16.96 o
  -8   7   2      294.50      246.77     23.79 o
  -7   7   2        0.31        4.12     13.22 o
  -6   7   2       13.36        4.98      8.87 o
  -5   7   2      173.78      187.69     14.09 o
  -4   7   2      421.94      481.71     29.48 o
  -3   7   2      406.52      432.83     18.77 o
  -2   7   2      371.99      391.06     14.64 o
  -1   7   2      131.55      135.84      5.30 o
   0   7   2     2723.81     2784.86    137.98 o
   1   7   2      614.99      559.57     10.54 o
   2   7   2     1210.04     1213.47     40.97 o
   3   7   2      158.41      138.39      3.39 o
   4   7   2      168.07      156.93     10.46 o
   5   7   2      808.14      761.00     20.73 o
   6   7   2      871.07      903.95     23.18 o
   7   7   2      628.32      600.12     93.25 o
   8   7   2     1307.06     1265.23     64.40 o
   9   7   2       23.12        7.60     14.13 o
  10   7   2      127.08      110.84     23.38 o
  11   7   2       43.29       44.79     16.94 o
  -7   8   2      228.68      212.94     19.90 o
  -6   8   2      121.17      126.58     15.55 o
  -5   8   2       18.59        2.59     11.56 o
  -4   8   2        3.39       -3.98      7.39 o
  -3   8   2      116.12      122.07      9.08 o
  -2   8   2      156.26      183.13      9.81 o
  -1   8   2     1317.51     1352.72     29.03 o
   0   8   2     3474.26     3518.01    147.09 o
   1   8   2      209.95      215.16      5.42 o
   2   8   2      766.46      769.44     38.50 o
   3   8   2      221.39      196.80      5.56 o
   4   8   2      974.26      969.77     25.51 o
   5   8   2       82.50       74.09      8.51 o
   6   8   2      225.21      212.56     10.08 o
   7   8   2       12.21       11.02     12.24 o
   8   8   2        0.54       12.79      9.88 o
   9   8   2       21.98       33.64      9.64 o
  10   8   2      120.19      119.13     27.96 o
  11   8   2        7.56        6.43     18.24 o
  -7   9   2        2.25       20.02     15.59 o
  -6   9   2      226.83      213.82     22.83 o
  -5   9   2        0.96       -5.91     10.18 o
  -4   9   2       94.18      100.93     19.51 o
  -3   9   2      537.76      509.81     20.01 o
  -2   9   2      699.81      710.61     23.63 o
  -1   9   2      862.86      857.76     41.02 o
   0   9   2       67.63       79.53     10.42 o
   1   9   2       28.12       16.98      3.43 o
   2   9   2       96.01       92.60      9.86 o
   3   9   2       31.81       26.12      3.41 o
   4   9   2      423.41      421.37     19.29 o
   5   9   2      138.34      142.43      8.04 o
   6   9   2     1336.02     1211.45     33.44 o
   7   9   2       33.42       41.63      9.01 o
   8   9   2       13.08       10.01      9.93 o
   9   9   2       67.33       38.75     13.61 o
  10   9   2        1.49       -9.33     14.20 o
  -6  10   2       95.51       65.32     15.55 o
  -5  10   2        0.05       -8.62     13.91 o
  -4  10   2       62.59       67.50     11.56 o
  -3  10   2      414.38      430.94     19.22 o
  -2  10   2      406.97      448.00     21.06 o
  -1  10   2       77.59       72.56     16.01 o
   0  10   2      108.48      109.93     12.19 o
   1  10   2       73.29       82.45      6.37 o
   2  10   2        0.12       -3.07      4.09 o
   3  10   2        6.79       10.56      4.09 o
   4  10   2      207.01      209.45      7.15 o
   5  10   2       11.18       11.42      5.27 o
   6  10   2        0.34       -1.36      9.35 o
   7  10   2      361.84      378.65     66.84 o
   8  10   2      110.62      138.76     13.98 o
   9  10   2        0.32        2.82     13.95 o
  10  10   2      192.99      215.79     24.18 o
  -5  11   2        0.17      -10.17     33.87 o
  -4  11   2       61.89       54.92     13.64 o
  -3  11   2      589.61      533.91     23.77 o
  -2  11   2        2.95        6.48      9.38 o
  -1  11   2     1054.52     1001.66     43.22 o
   1  11   2       25.07       18.02      6.44 o
   2  11   2      159.16      164.97      8.55 o
   3  11   2      307.03      300.27     10.86 o
   4  11   2        1.99        5.41      8.14 o
   5  11   2       37.90       37.95      7.28 o
   6  11   2        3.58       -1.20      6.35 o
   7  11   2        7.06       -1.64      9.41 o
   8  11   2      181.12      157.34     15.53 o
   9  11   2       66.16       54.31     16.19 o
  10  11   2       15.40        0.21     17.02 o
  -4  12   2       73.29       49.45     19.99 o
  -3  12   2        6.38       -0.68     16.07 o
  -2  12   2       68.72       61.23     15.87 o
   0  12   2       19.19       11.92     12.23 o
   2  12   2      526.54      516.09     27.65 o
   3  12   2      553.54      564.11     17.54 o
   4  12   2       12.11        8.17      7.80 o
   5  12   2      134.99      140.79     13.15 o
   6  12   2       85.17      118.96     19.31 o
   7  12   2       26.46       24.83     18.02 o
   8  12   2      145.03      151.07     25.85 o
   9  12   2      160.41      120.97     26.80 o
  -3  13   2       20.67       26.12     21.52 o
  -2  13   2       47.63       23.57     17.74 o
  -1  13   2       30.93       36.20     15.33 o
   0  13   2       40.68       38.21     14.61 o
   1  13   2        7.73       10.56     10.90 o
   2  13   2      171.16      164.01     16.55 o
   4  13   2      178.85      176.55     18.63 o
   5  13   2       46.51       52.34     18.70 o
   6  13   2       82.79       53.67     21.90 o
   7  13   2        6.50       32.73     17.30 o
   8  13   2       10.95      -15.29     22.10 o
  -1  14   2       14.15        5.76     16.65 o
   0  14   2        0.01       -9.84     15.63 o
   2  14   2        1.15        8.17     11.92 o
   3  14   2      971.94     -848.58    848.58 o
   4  14   2       94.23     1684.49    875.55 o
   5  14   2      148.97      180.50     21.83 o
   6  14   2        3.42       -9.16     20.77 o
   7  14   2        5.79      -13.62     17.71 o
   2  15   2      151.57      767.29    782.10 o
   3  15   2      319.22     1452.23    829.85 o
  -6 -14   3        2.00      -12.57     16.62 o
  -5 -14   3        0.75       -3.75     15.67 o
  -2 -14   3       89.75       81.43     15.67 o
  -1 -14   3      649.51      766.27     44.95 o
   0 -14   3       71.46       48.90     22.20 o
   1 -14   3       18.18        8.51     18.73 o
  -7 -13   3       81.37       76.18     19.99 o
  -6 -13   3        8.06       13.62     20.16 o
  -5 -13   3        2.45        2.69     12.53 o
  -4 -13   3        0.40       -3.07     15.02 o
  -3 -13   3      110.24      116.17     11.14 o
  -2 -13   3       99.52       86.50     10.63 o
  -1 -13   3      123.35      127.13     16.24 o
   0 -13   3      191.85      175.08     18.56 o
   1 -13   3       33.70       36.41     16.24 o
   2 -13   3       73.84       96.75     20.71 o
   3 -13   3       55.92       33.78     20.40 o
  -7 -12   3      112.00      121.38     22.78 o
  -3 -12   3      395.71      431.80     18.39 o
  -2 -12   3       16.43       13.62      8.17 o
  -1 -12   3       16.35        5.07      8.14 o
   0 -12   3        5.84        4.73     10.52 o
   1 -12   3      370.41      384.84     26.80 o
   2 -12   3        0.46       -5.41     14.58 o
   3 -12   3       18.47       25.20     17.03 o
   4 -12   3       62.16       44.77     14.69 o
  -9 -11   3      215.82      180.98     28.30 o
  -7 -11   3        1.45        1.36     15.97 o
  -6 -11   3        8.95        1.02     13.35 o
  -4 -11   3      932.19      941.86     29.46 o
  -3 -11   3      186.57      183.97     10.01 o
  -2 -11   3      215.86      207.74     11.17 o
  -1 -11   3      344.30      343.97     13.69 o
   0 -11   3      326.71      331.78     14.78 o
   1 -11   3       18.83       27.95      8.06 o
   2 -11   3      173.95      175.75     17.81 o
   3 -11   3      189.06      207.59     18.68 o
   4 -11   3       98.68       95.17     15.30 o
   5 -11   3      112.30      133.73     41.87 o
 -10 -10   3       47.34       35.08     20.33 o
  -9 -10   3      248.84      237.67     37.97 o
  -8 -10   3       35.79       34.80     10.75 o
  -7 -10   3        4.61       -2.47      8.65 o
  -6 -10   3       14.14       -1.70     12.33 o
  -5 -10   3       17.22       16.62     10.52 o
  -4 -10   3        0.57        5.76      5.14 o
  -3 -10   3      612.58      607.87     19.11 o
  -2 -10   3      592.88      591.59     17.95 o
  -1 -10   3      141.39      146.12      7.59 o
   0 -10   3      125.64      105.19      6.91 o
   1 -10   3      555.36      511.76     23.79 o
   2 -10   3       45.95       33.05     17.18 o
   3 -10   3        4.24        2.37      6.61 o
   4 -10   3      120.93      114.67     14.98 o
   5 -10   3      147.00      154.99     21.22 o
   6 -10   3       27.12       -3.12     13.29 o
 -10  -9   3       88.94       99.39     14.69 o
  -9  -9   3       16.68        3.00      9.16 o
  -8  -9   3        9.55       16.98     10.34 o
  -7  -9   3        3.43        0.39      9.77 o
  -6  -9   3       13.30        8.51      6.36 o
  -5  -9   3      871.70      861.40     22.25 o
  -4  -9   3      664.05      692.85     23.92 o
  -3  -9   3       41.55       33.00      3.73 o
  -2  -9   3     4948.73     4873.53     97.72 o
  -1  -9   3      204.43      186.54      7.26 o
   0  -9   3       69.08       64.14      5.85 o
   1  -9   3        7.06        7.02      7.34 o
   2  -9   3        4.31        4.61      7.43 o
   3  -9   3      145.00      119.35     10.37 o
   4  -9   3        3.89       -9.60     14.12 o
   5  -9   3      101.33       97.25     11.92 o
   6  -9   3      120.15      127.85     14.63 o
   7  -9   3      161.50      158.87     17.67 o
 -10  -8   3      153.91      189.05     26.70 o
  -9  -8   3      200.29      199.79     17.95 o
  -8  -8   3       44.48       51.94      9.76 o
  -7  -8   3      269.42      227.03     19.57 o
  -6  -8   3       67.51       63.66      7.53 o
  -5  -8   3      171.15      173.27      6.25 o
  -4  -8   3      268.52      278.09     14.29 o
  -3  -8   3     1680.79     1654.90     24.98 o
  -2  -8   3      292.44      293.21      6.20 o
  -1  -8   3      127.34      131.21      5.77 o
   0  -8   3      402.32      413.84     10.90 o
   1  -8   3      497.58      518.62     19.48 o
   2  -8   3      112.81      117.26      8.31 o
   3  -8   3     2452.90     2248.53     62.48 o
   4  -8   3      265.32      225.34     13.47 o
   5  -8   3       18.97       11.22      9.78 o
   6  -8   3        0.03       -2.88     31.50 o
   7  -8   3       26.31       14.31     12.81 o
   8  -8   3      325.52      277.63     24.78 o
 -11  -7   3       23.33       15.45     16.83 o
 -10  -7   3      351.12      365.10     22.18 o
  -9  -7   3        0.25       -6.91     13.96 o
  -8  -7   3      362.89      375.66     18.70 o
  -7  -7   3      169.00      176.84     11.08 o
  -6  -7   3      119.31      131.79      6.68 o
  -5  -7   3      567.08      548.92     11.34 o
  -4  -7   3        9.78        8.51      3.08 o
  -3  -7   3      591.67      600.68     13.52 o
  -2  -7   3      360.14      365.57      7.62 o
  -1  -7   3        0.94        4.89      2.23 o
   0  -7   3        0.08        7.48      4.80 o
   1  -7   3      218.74      188.92      5.34 o
   2  -7   3     5845.92     6071.91    127.78 o
   3  -7   3        1.91        6.02      6.86 o
   4  -7   3      157.86      137.64     11.63 o
   5  -7   3      380.34      353.66     17.15 o
   6  -7   3       36.63       38.49     11.33 o
   7  -7   3       22.07       11.00     11.51 o
   8  -7   3       87.75       63.36     27.93 o
 -11  -6   3       72.98       99.89     20.74 o
 -10  -6   3        1.00        2.09     10.23 o
  -9  -6   3       22.03       22.70      9.85 o
  -8  -6   3      584.96      599.16     16.27 o
  -7  -6   3      441.01      445.67     12.61 o
  -6  -6   3      598.56      578.18     47.03 o
  -5  -6   3        0.74        1.92      4.26 o
  -4  -6   3       99.10      102.39      6.33 o
  -3  -6   3     1183.59     1313.14     51.22 o
  -2  -6   3        1.37        1.15      1.55 o
  -1  -6   3     1406.76     1415.04     47.00 o
   0  -6   3     3400.82     3728.28    115.26 o
   1  -6   3      476.23      421.08      8.83 o
   2  -6   3     2507.05     2568.71     48.96 o
   3  -6   3        6.42        8.10     10.93 o
   4  -6   3      229.51      216.42     11.28 o
   5  -6   3       65.20       59.08     20.30 o
   6  -6   3      655.87      642.97     26.46 o
   7  -6   3       33.40       33.25      9.78 o
   8  -6   3      256.93      241.51     18.03 o
   9  -6   3      105.78       80.16     14.64 o
 -11  -5   3       88.73       78.47     20.60 o
 -10  -5   3      183.31      201.77     30.58 o
  -9  -5   3        7.28       16.24      5.99 o
  -8  -5   3      182.66      182.52     21.85 o
  -7  -5   3      961.95      917.12     24.00 o
  -6  -5   3      333.40      325.17     16.57 o
  -5  -5   3       18.18       17.96      2.14 o
  -4  -5   3       20.09       13.10      1.76 o
  -3  -5   3       25.16       16.84      1.75 o
  -2  -5   3     1102.00     1278.19     19.76 o
  -1  -5   3       75.86       88.88      2.96 o
   0  -5   3      873.12      837.37     48.12 o
   1  -5   3     2533.22     2539.29     39.95 o
   2  -5   3      721.85      765.18     19.99 o
   3  -5   3      843.16      883.68     25.56 o
   4  -5   3     3752.70     3910.05     88.71 o
   5  -5   3       10.50       12.56      7.70 o
   6  -5   3       34.54       37.77     13.33 o
   7  -5   3       40.66       40.46      9.31 o
   8  -5   3        0.01        2.94     10.30 o
   9  -5   3      275.85      314.76     22.46 o
 -11  -4   3       47.16       39.61     20.43 o
 -10  -4   3        8.41        4.44     11.56 o
  -9  -4   3       56.61       49.31      7.61 o
  -8  -4   3      128.41      126.23     11.20 o
  -7  -4   3       67.05       75.12      5.62 o
  -6  -4   3     3470.51     3443.51     45.64 o
  -5  -4   3       66.04       60.47      2.89 o
  -4  -4   3     1560.12     1616.09     23.45 o
  -3  -4   3      239.57      238.40     10.59 o
  -2  -4   3      711.01      758.28     10.70 o
  -1  -4   3     4952.55     5375.45    236.20 o
   0  -4   3     3633.91     4187.54    107.55 o
   1  -4   3       35.90       26.89      1.84 o
   2  -4   3      327.85      337.03      6.84 o
   3  -4   3      442.25      439.20     11.59 o
   4  -4   3       17.63       23.48      3.68 o
   5  -4   3       22.91       10.01      8.65 o
   6  -4   3     4171.25     4307.25    150.21 o
   7  -4   3       32.95       36.14      7.16 o
   8  -4   3      106.08      112.50     13.86 o
   9  -4   3       42.28       29.51     10.29 o
  10  -4   3        9.25       14.58     20.03 o
 -11  -3   3       36.57       21.34     12.04 o
 -10  -3   3      173.76      179.90     11.77 o
  -9  -3   3       77.15       87.70      8.34 o
  -8  -3   3       16.30       12.86      8.68 o
  -7  -3   3     1860.35     1869.36     42.79 o
  -6  -3   3      401.88      388.15     19.92 o
  -5  -3   3       64.20       67.10      2.97 o
  -4  -3   3      467.51      523.53     22.73 o
  -3  -3   3      365.24      335.48      6.21 o
  -2  -3   3     1910.19     1876.63     22.02 o
  -1  -3   3     1405.54     1532.12     17.33 o
   0  -3   3     2417.76     2681.09     77.56 o
   1  -3   3     4009.53     4038.13     86.89 o
   2  -3   3     1334.56     1381.04     24.60 o
   3  -3   3      773.67      797.22     16.47 o
   4  -3   3       27.18       32.12      2.93 o
   5  -3   3      107.41      109.50     10.37 o
   6  -3   3        3.64        3.35      4.83 o
   7  -3   3        9.13       20.85      5.90 o
   8  -3   3      176.10      178.23      9.84 o
   9  -3   3       20.41       19.93      9.23 o
  10  -3   3       78.27       65.93     13.09 o
 -11  -2   3      104.90      104.50     13.47 o
 -10  -2   3      195.09      202.56     14.66 o
  -9  -2   3       11.75       11.30      6.51 o
  -8  -2   3       34.81       33.10      6.16 o
  -7  -2   3      164.69      175.17      6.38 o
  -6  -2   3       94.18       84.94      3.95 o
  -5  -2   3      124.25      124.87      3.79 o
  -4  -2   3      719.28      672.65     11.45 o
  -3  -2   3       84.93       60.36      2.12 o
  -2  -2   3    11831.29    11385.62    355.65 o
  -1  -2   3     2993.20     2997.10     49.47 o
   0  -2   3     1717.27     1740.88     67.94 o
   1  -2   3     3983.50     4287.29     66.77 o
   2  -2   3      475.64      571.17      9.30 o
   3  -2   3       55.34       52.85      2.38 o
   4  -2   3       26.62       16.09      2.72 o
   5  -2   3      834.76      933.49     19.83 o
   6  -2   3      794.00      793.17     19.97 o
   7  -2   3      827.04      885.14     26.77 o
   8  -2   3     1245.42     1275.96     45.14 o
   9  -2   3        8.14       11.43     20.04 o
  10  -2   3        2.18       -9.06     11.96 o
 -11  -1   3       54.22       22.84     11.93 o
 -10  -1   3        2.56        0.88     10.00 o
  -9  -1   3        4.54        0.57      7.35 o
  -8  -1   3       22.68       21.49      5.90 o
  -7  -1   3     1608.35     1650.62     26.90 o
  -6  -1   3      655.08      644.47     13.57 o
  -5  -1   3      854.12      814.41     30.09 o
  -4  -1   3        1.34        5.61      1.73 o
  -3  -1   3     4795.25     4966.16    187.43 o
  -2  -1   3     1335.29     1283.45     29.80 o
  -1  -1   3     1465.58     1399.29     26.22 o
   0  -1   3     1652.30     1746.69     34.72 o
   1  -1   3     1585.70     1556.75     27.15 o
   2  -1   3     6966.83     7628.91     92.94 o
   3  -1   3      336.21      370.90      8.87 o
   4  -1   3      340.55      389.67      7.97 o
   5  -1   3     1652.64     1717.35     32.87 o
   6  -1   3      986.29     1065.74     20.45 o
   7  -1   3      217.02      209.27      7.18 o
   8  -1   3       10.28       11.00      6.69 o
   9  -1   3       17.59        1.18     10.92 o
  10  -1   3      292.14      305.14     38.14 o
  11  -1   3      128.40      107.96     15.68 o
 -11   0   3        2.73       -9.50     17.30 o
 -10   0   3       56.71       62.67     21.52 o
  -9   0   3       11.88       15.97     10.39 o
  -8   0   3      144.76      148.41      7.15 o
  -7   0   3      494.43      502.44     12.83 o
  -6   0   3      423.04      438.71     10.10 o
  -5   0   3       36.56       46.95      5.16 o
  -4   0   3       94.00       87.04      3.14 o
  -3   0   3     2543.20     2472.64     78.16 o
  -2   0   3     3288.41     3213.38     45.02 o
  -1   0   3     1201.52     1296.61     39.81 o
   0   0   3     1322.42     1136.78     18.47 o
   1   0   3        0.81        8.09      2.86 o
   2   0   3     5608.38     6064.73    125.53 o
   3   0   3     1296.72     1309.62     29.41 o
   4   0   3      560.65      584.42     11.60 o
   5   0   3     4349.60     4423.36    116.32 o
   6   0   3      464.42      500.56     12.40 o
   7   0   3       12.79       12.13      3.98 o
   8   0   3       18.85       20.80      6.32 o
   9   0   3      220.02      248.95     13.72 o
  10   0   3       20.16        6.16     10.20 o
  11   0   3       91.39       89.15     12.89 o
 -10   1   3        3.96      -13.21     19.04 o
  -9   1   3        2.94       12.09      9.20 o
  -8   1   3       44.13       50.41      7.07 o
  -7   1   3      120.10      115.97      6.04 o
  -6   1   3      535.03      563.30     13.62 o
  -5   1   3       29.00       28.05      3.30 o
  -4   1   3     3285.48     3160.56     55.64 o
  -3   1   3      193.34      201.68      9.64 o
  -2   1   3     1057.10     1049.22     16.33 o
  -1   1   3    17736.30    17002.48    407.67 o
   0   1   3     1615.12     1520.93     28.81 o
   1   1   3      577.10      622.14     13.37 o
   2   1   3       65.55      100.03      3.32 o
   3   1   3     6084.46     6174.45     77.98 o
   4   1   3     5405.76     5821.46    354.01 o
   5   1   3      754.88      803.63     13.83 o
   6   1   3      499.31      503.41      9.32 o
   7   1   3     1394.39     1453.73     26.81 o
   8   1   3      474.32      492.50     14.96 o
   9   1   3       34.45       34.50     13.61 o
  10   1   3       15.82       12.91      8.90 o
  11   1   3       10.94        1.54     10.30 o
 -10   2   3        4.95        2.42     17.44 o
  -9   2   3        0.76      -15.02     15.02 o
  -8   2   3      939.37      972.65     36.19 o
  -7   2   3       27.62       19.41      5.67 o
  -6   2   3      290.03      268.12     11.48 o
  -5   2   3     1879.14     1972.76     35.88 o
  -4   2   3      657.42      639.96     15.38 o
  -3   2   3     4757.41     4668.65     92.74 o
  -2   2   3     1414.37     1367.58     37.48 o
  -1   2   3     4581.16     4870.73     68.28 o
   0   2   3      151.49      142.79      3.27 o
   1   2   3     2672.14     2744.61    158.67 o
   2   2   3     1156.14     1228.01     21.27 o
   3   2   3        0.10        1.35      0.96 o
   4   2   3     1252.32     1387.83     42.59 o
   5   2   3     1510.15     1634.94     34.41 o
   6   2   3       80.85       84.51      5.82 o
   7   2   3      587.13      543.26     11.15 o
   8   2   3        0.03       -5.00      5.00 o
   9   2   3       89.96       83.38     12.58 o
  10   2   3        1.33       10.90      9.72 o
  11   2   3        0.05        8.00     12.60 o
 -10   3   3      259.30      168.78     24.45 o
  -9   3   3      247.21      224.53     24.35 o
  -8   3   3       26.02       24.20      9.55 o
  -7   3   3      138.06      135.90     11.25 o
  -6   3   3       64.11       68.68      8.72 o
  -5   3   3       44.44       56.16      4.90 o
  -4   3   3      275.78      271.32     10.72 o
  -3   3   3     2808.90     2832.92     59.02 o
  -2   3   3     3118.24     3109.41     61.11 o
  -1   3   3     1055.23     1094.23     41.34 o
   0   3   3     4503.26     4550.42    126.96 o
   1   3   3      581.94      539.21     19.80 o
   2   3   3      152.08      138.01      3.68 o
   3   3   3     2937.62     2879.84     32.72 o
   4   3   3     6634.70     6744.89    118.24 o
   5   3   3       82.11       80.97      3.13 o
   6   3   3     2513.19     2460.53     89.43 o
   7   3   3      812.14      785.50     15.65 o
   8   3   3      101.85       84.69      6.64 o
   9   3   3       12.71       22.80      7.46 o
  10   3   3       85.81       91.94      7.91 o
  11   3   3        0.64       -8.82     15.36 o
  -9   4   3       39.46       38.59     16.40 o
  -8   4   3       89.24       84.69     13.59 o
  -7   4   3     1016.01      972.88     43.08 o
  -6   4   3        2.76        1.09      6.09 o
  -5   4   3      196.31      216.73     11.33 o
  -4   4   3      637.40      670.32     29.10 o
  -3   4   3      283.54      304.34     10.89 o
  -2   4   3       73.52       81.68      5.35 o
  -1   4   3     3561.66     3727.60    139.61 o
   0   4   3     6804.38     6031.83     83.75 o
   1   4   3     2760.71     2891.80     53.62 o
   2   4   3     1552.61     1608.59     51.14 o
   3   4   3      946.92     1081.46     32.76 o
   4   4   3    10401.40    10613.07    533.34 o
   5   4   3     1995.53     2020.03     67.89 o
   6   4   3      343.94      316.81      6.50 o
   7   4   3      186.02      189.25     15.99 o
   8   4   3       53.12       56.50      7.03 o
   9   4   3       86.93       99.02     20.64 o
  10   4   3        1.14       -0.53     10.71 o
  11   4   3      257.39      252.46     28.16 o
  -9   5   3       64.95       62.66     15.80 o
  -8   5   3       57.28       52.04     12.89 o
  -7   5   3       28.49       34.51     10.73 o
  -6   5   3      183.20      188.78     13.56 o
  -5   5   3      226.84      224.54     14.88 o
  -4   5   3     2680.74     2843.93     59.65 o
  -3   5   3       70.62       75.42     13.61 o
  -2   5   3     5048.47     5094.00     96.87 o
  -1   5   3     1546.70     1426.07    112.56 o
   0   5   3      931.49     1059.94     27.79 o
   1   5   3     2981.20     3005.81    112.93 o
   2   5   3      603.66      668.73     23.00 o
   3   5   3      365.90      334.19     32.30 o
   4   5   3      427.67      379.12     10.71 o
   5   5   3       25.29       22.98      4.36 o
   6   5   3       60.96       68.22      5.96 o
   7   5   3        0.65        1.81      4.43 o
   8   5   3       13.72       20.06      6.93 o
   9   5   3      662.74      738.96     49.67 o
  10   5   3      232.44      224.14     17.40 o
  11   5   3       39.97       31.67     21.18 o
  -8   6   3      254.98      258.35     20.28 o
  -7   6   3        0.06       14.59     11.07 o
  -6   6   3       11.36        0.37      9.94 o
  -5   6   3       85.86       78.46      9.72 o
  -4   6   3      533.04      553.28     19.38 o
  -3   6   3       34.43       21.53      3.24 o
  -2   6   3      177.94      178.87     13.76 o
  -1   6   3       15.54       16.63      2.82 o
   0   6   3     1116.32     1099.93     46.32 o
   1   6   3      607.56      609.18     20.77 o
   2   6   3       16.41       22.54      2.93 o
   3   6   3        6.19        6.64      0.96 o
   4   6   3      495.66      446.48     17.95 o
   5   6   3       11.82       21.59      4.30 o
   6   6   3      211.01      199.94      9.09 o
   7   6   3      251.85      242.22     10.41 o
   8   6   3     1708.14     1672.33     59.27 o
   9   6   3        9.60       12.67     13.09 o
  10   6   3      120.89      129.60     13.18 o
  11   6   3      119.34       82.44     18.13 o
  -8   7   3       16.03       13.22     18.83 o
  -7   7   3       13.49       -1.85     15.53 o
  -6   7   3       11.26       16.23     10.57 o
  -5   7   3       19.97       22.38      9.00 o
  -4   7   3       70.88       53.60      9.23 o
  -3   7   3     1681.87     1681.07     33.87 o
  -2   7   3       63.30       70.27      9.74 o
  -1   7   3      427.50      383.97     10.92 o
   0   7   3       49.38       51.21      5.65 o
   1   7   3        0.13       -0.69      2.55 o
   2   7   3       45.21       57.59      2.66 o
   3   7   3       15.28       12.96      1.86 o
   4   7   3     1245.63     1254.16     37.90 o
   5   7   3       66.65       56.86      7.80 o
   6   7   3      141.65      152.48     11.51 o
   7   7   3      108.94      106.61      9.96 o
   8   7   3      484.31      499.04     17.68 o
   9   7   3       37.49       33.76      9.78 o
  10   7   3      285.39      278.88     18.27 o
  11   7   3       71.91       48.88     21.69 o
  -7   8   3        7.19       -6.74     13.94 o
  -6   8   3       15.01       27.93     18.19 o
  -5   8   3       10.66        3.05     10.37 o
  -4   8   3       11.29       13.41     12.94 o
  -3   8   3      253.90      269.77     20.33 o
  -2   8   3       63.46       72.32      8.79 o
  -1   8   3      146.60      141.22     19.43 o
   0   8   3      309.90      322.12      9.13 o
   1   8   3      138.01      115.81      6.22 o
   2   8   3     6920.04     6789.13    235.43 o
   3   8   3       98.55       87.62      3.81 o
   4   8   3      794.97      751.01     23.26 o
   5   8   3     1128.53     1090.66     30.42 o
   6   8   3      209.01      167.68      9.10 o
   7   8   3      390.21      362.86     18.77 o
   8   8   3       91.92       83.93      9.50 o
   9   8   3        6.76        1.98     12.82 o
  10   8   3      822.58      851.78     37.29 o
  11   8   3      154.24      156.58     23.65 o
  -7   9   3       30.86       17.96     15.04 o
  -6   9   3      111.93      103.54     14.83 o
  -5   9   3        2.11      -10.29     10.29 o
  -4   9   3      104.28       59.61     10.31 o
  -3   9   3        2.09       -0.19     14.46 o
  -2   9   3      446.40      460.20     18.13 o
  -1   9   3       28.37       23.37      4.77 o
   0   9   3      134.67      126.52      6.07 o
   1   9   3      226.83      235.04     12.00 o
   2   9   3      818.72      794.57     32.92 o
   3   9   3       54.80       57.25      4.19 o
   4   9   3       14.72       19.14      6.13 o
   5   9   3      213.63      211.66      9.91 o
   6   9   3       42.18       49.41      8.60 o
   7   9   3      309.36      286.35     12.67 o
   8   9   3       27.49       32.57      8.85 o
   9   9   3        7.73       21.61     10.66 o
  10   9   3        2.88       10.54     15.46 o
  -6  10   3       47.65       48.30     26.43 o
  -5  10   3       45.84       26.44     14.00 o
  -4  10   3        7.94       -6.12     12.63 o
  -3  10   3       24.30       34.92     10.32 o
  -2  10   3       49.95       27.21     11.60 o
  -1  10   3       17.92       18.60      7.36 o
   0  10   3      189.90      215.55      8.43 o
   1  10   3     1225.57     1224.25     32.29 o
   2  10   3      149.99      164.01      6.61 o
   3  10   3     1204.30     1170.62     26.53 o
   4  10   3      101.40      107.55      4.97 o
   5  10   3       43.97       48.27     14.42 o
   6  10   3        0.12        5.38     10.54 o
   7  10   3      656.31      600.46     19.73 o
   8  10   3       21.67       15.41     11.75 o
   9  10   3      240.64      262.83     23.69 o
  10  10   3       44.84       45.10     15.54 o
  -5  11   3       58.84       61.27     16.16 o
  -4  11   3       33.98       35.96     12.27 o
  -3  11   3        2.09       -6.72     10.25 o
  -2  11   3      172.96      190.28     13.80 o
   0  11   3      333.39      355.00     20.88 o
   1  11   3      430.68      431.80     15.33 o
   2  11   3      104.81      101.52      7.80 o
   3  11   3      783.37      808.73     19.96 o
   4  11   3       27.83       22.26      9.54 o
   5  11   3       14.04       17.94      6.75 o
   6  11   3      157.29      166.60     13.64 o
   7  11   3      156.01      153.28     11.81 o
   8  11   3        7.50       17.30     12.89 o
   9  11   3        7.10       19.92     14.82 o
  10  11   3       14.10       15.83     15.10 o
  -4  12   3       10.09       23.91     21.11 o
  -3  12   3      460.00      472.60     36.10 o
  -2  12   3        1.70        4.73     14.64 o
   0  12   3       62.71       55.58     13.21 o
   1  12   3      221.79      209.85     16.59 o
   2  12   3      228.64      244.32     12.12 o
   3  12   3      138.38      149.71     10.39 o
   4  12   3       10.94       23.19      9.94 o
   5  12   3       45.49       54.49     10.63 o
   6  12   3        4.22       -1.02      9.60 o
   7  12   3       44.10       23.91     11.55 o
   9  12   3       11.46       25.58     18.49 o
  -3  13   3       89.97       77.17     20.74 o
  -2  13   3        4.18       15.60     18.36 o
  -1  13   3       67.43       74.28     16.21 o
   0  13   3      314.36      321.08     24.49 o
   1  13   3      209.92      236.32     19.28 o
   2  13   3      152.65      182.00     16.93 o
   3  13   3      163.12     1413.13    779.75 o
   5  13   3       98.21       94.95     12.94 o
   6  13   3      193.32      256.00     27.76 o
   7  13   3        1.65       -0.34     17.91 o
   8  13   3        0.22       13.89     21.46 o
  -1  14   3       26.84       30.04     16.79 o
   0  14   3       15.18       30.24     16.65 o
   1  14   3      192.51      212.55     22.07 o
   2  14   3      141.48      142.56     17.20 o
   6  14   3       56.10       21.11     16.62 o
   7  14   3       62.98       21.46     23.77 o
  -6 -14   4       23.84       35.76     22.51 o
  -5 -14   4       70.73       84.46     22.72 o
  -4 -14   4      263.02      270.99     29.77 o
  -3 -14   4      101.84      113.00     19.62 o
  -2 -14   4       11.43        7.15     13.35 o
  -1 -14   4      168.53      192.59     23.06 o
   0 -14   4       14.28       14.58     21.01 o
   1 -14   4       49.76       61.51     19.41 o
  -7 -13   4      124.65      106.05     26.60 o
  -6 -13   4       11.01      -15.02     16.31 o
  -5 -13   4       24.20       25.58     18.66 o
  -4 -13   4       10.95        1.36     15.63 o
  -3 -13   4      131.25      136.91     12.09 o
  -2 -13   4      582.93      635.49     24.18 o
  -1 -13   4        0.75        3.07     12.94 o
   0 -13   4       58.26       93.52     18.19 o
   2 -13   4       10.80       -9.50     17.30 o
   3 -13   4      314.37      316.48     31.50 o
  -8 -12   4      315.50      355.00     33.38 o
  -7 -12   4        6.65       -4.12     17.10 o
  -5 -12   4      187.09      189.01     19.28 o
  -4 -12   4      198.15      200.35     11.48 o
  -3 -12   4      383.36      423.39     18.22 o
  -2 -12   4      398.45      436.40     18.49 o
  -1 -12   4       16.81       18.80      8.17 o
   1 -12   4       93.50       90.32     17.88 o
   2 -12   4        5.79       18.02     18.02 o
   3 -12   4       14.99        0.68     17.81 o
   4 -12   4      135.76      100.82     17.69 o
  -9 -11   4       17.85       49.45     22.07 o
  -8 -11   4      244.25      230.12     26.33 o
  -6 -11   4        3.29       15.02     15.29 o
  -5 -11   4      311.88      307.36     22.00 o
  -4 -11   4       48.41       54.22      7.59 o
  -3 -11   4      317.12      392.09     16.07 o
  -2 -11   4      205.92      217.96     11.99 o
  -1 -11   4       65.00       51.02      8.17 o
   0 -11   4       24.06       34.02      7.53 o
   1 -11   4       22.36       21.20      9.37 o
   2 -11   4      129.28      115.30     14.39 o
   3 -11   4      597.17      642.23     34.18 o
   4 -11   4        1.02       10.68     16.87 o
   5 -11   4      118.38       83.69     16.65 o
  -9 -10   4       35.78       -7.15     22.51 o
  -7 -10   4      111.51       79.79     18.12 o
  -6 -10   4        7.90        4.73     13.59 o
  -5 -10   4       63.20       67.74      6.37 o
  -4 -10   4       33.71       39.85      6.06 o
  -3 -10   4       35.29       21.46      6.16 o
  -2 -10   4       29.34       21.11      5.41 o
  -1 -10   4      494.94      536.09     14.49 o
   0 -10   4       58.20       51.64      6.01 o
   1 -10   4      866.16      809.96     25.98 o
   2 -10   4     1015.37      959.11     30.67 o
   3 -10   4        1.37       11.99      9.49 o
   4 -10   4       82.21       88.33     23.12 o
   5 -10   4      310.12      323.13     59.63 o
   6 -10   4       98.19       88.04     15.90 o
 -10  -9   4       15.20       26.37     13.57 o
  -9  -9   4        7.78       12.87     12.90 o
  -8  -9   4      282.76      264.99     43.73 o
  -7  -9   4        0.00        8.87      8.68 o
  -6  -9   4       40.88       37.81      7.35 o
  -5  -9   4      119.65      115.01      5.74 o
  -4  -9   4        0.11        1.87      3.01 o
  -3  -9   4     1047.35     1115.72     29.59 o
  -2  -9   4      103.92       99.56     10.51 o
  -1  -9   4     1673.76     1632.82     89.62 o
   0  -9   4      579.51      596.26     14.60 o
   1  -9   4     1725.75     1720.21     40.42 o
   2  -9   4      288.92      283.03     15.55 o
   3  -9   4       46.81       35.98      8.73 o
   4  -9   4      701.35      709.94     29.99 o
   5  -9   4       44.78       34.41     12.77 o
   6  -9   4       28.28       28.55     12.39 o
   7  -9   4       14.32        5.69     16.88 o
 -10  -8   4        0.03       -6.96     14.14 o
  -9  -8   4        8.61       11.55     12.97 o
  -8  -8   4      125.20      125.60     15.00 o
  -7  -8   4      184.12      178.50     12.68 o
  -6  -8   4     2122.50     2196.12     46.89 o
  -5  -8   4      417.14      386.92     10.98 o
  -4  -8   4      260.31      251.44      7.78 o
  -3  -8   4       10.88        7.64      3.08 o
  -2  -8   4     1237.03     1282.00     19.99 o
  -1  -8   4       76.82       81.80      4.75 o
   0  -8   4     3140.70     3324.58     56.04 o
   1  -8   4      767.56      764.36     27.23 o
   2  -8   4       56.82       71.44      7.61 o
   3  -8   4       33.47       21.41      7.28 o
   4  -8   4       17.68       27.06     14.15 o
   5  -8   4       97.99      108.07     12.27 o
   6  -8   4      320.12      337.68     59.04 o
   7  -8   4      351.31      332.37     23.28 o
 -10  -7   4        0.19        2.36     11.66 o
  -9  -7   4        0.74        0.33      9.66 o
  -8  -7   4      363.79      403.89     18.79 o
  -7  -7   4        3.14        6.31      7.85 o
  -6  -7   4      149.18      143.45      6.96 o
  -5  -7   4      137.77      139.33      5.94 o
  -4  -7   4      198.47      183.74      6.73 o
  -3  -7   4      195.33      203.70      5.32 o
  -2  -7   4      113.52      107.03      3.36 o
  -1  -7   4      213.31      195.92      5.90 o
   0  -7   4       16.32       14.07      2.77 o
   1  -7   4     3056.89     3193.28     51.37 o
   2  -7   4      583.73      592.17     19.66 o
   3  -7   4     1203.38     1097.31     49.99 o
   4  -7   4       29.16       23.69      7.19 o
   5  -7   4      439.28      416.70     28.37 o
   6  -7   4       82.77       96.62     14.03 o
   7  -7   4      244.86      240.13     32.76 o
   8  -7   4        0.03        0.10     15.04 o
 -11  -6   4        0.25       10.67     14.85 o
 -10  -6   4      159.62      171.18     16.05 o
  -9  -6   4       48.11       48.79     11.20 o
  -8  -6   4       60.91       69.72      6.14 o
  -7  -6   4        1.32       -0.18      4.26 o
  -6  -6   4        1.75        3.14      5.45 o
  -5  -6   4        1.31        1.29      3.90 o
  -4  -6   4      409.41      404.26     10.00 o
  -3  -6   4       46.15       33.91      2.26 o
  -2  -6   4      353.77      359.87     22.26 o
  -1  -6   4        5.27        7.81      2.35 o
   0  -6   4      690.35      728.35     28.47 o
   1  -6   4      958.93     1042.44     18.53 o
   2  -6   4      226.66      222.77      6.06 o
   3  -6   4     1997.54     1940.45     49.74 o
   4  -6   4     1017.15      949.38     50.49 o
   5  -6   4       93.43       95.74     10.34 o
   6  -6   4        1.02       10.80     10.00 o
   7  -6   4      209.83      222.83     22.10 o
   8  -6   4      801.62      823.05     38.91 o
   9  -6   4      200.21      171.88     19.61 o
 -11  -5   4       20.16       -0.54     20.91 o
 -10  -5   4        2.19        0.62     15.17 o
  -9  -5   4       13.28        8.17      6.85 o
  -8  -5   4       58.71       53.66      6.26 o
  -7  -5   4     1590.19     1593.34     38.42 o
  -6  -5   4       71.52       70.90      5.50 o
  -5  -5   4     1703.84     1711.82     29.82 o
  -4  -5   4        5.46        5.09      1.94 o
  -3  -5   4      272.03      293.45      5.77 o
  -2  -5   4     2161.10     2216.77     38.33 o
  -1  -5   4     1083.69     1040.18     17.38 o
   0  -5   4      177.53      186.02     12.40 o
   1  -5   4       81.51       77.75      2.96 o
   2  -5   4     2400.25     2492.44     66.31 o
   3  -5   4      677.18      697.57     20.57 o
   4  -5   4     3611.28     3914.99    120.34 o
   5  -5   4        7.14        8.24      6.30 o
   6  -5   4       70.42       86.51     10.59 o
   7  -5   4      882.62      961.05     54.95 o
   8  -5   4        2.23      -11.96     11.96 o
   9  -5   4        2.32      -14.60     14.60 o
 -11  -4   4        1.74       12.94     16.99 o
 -10  -4   4      197.39      199.83     11.99 o
  -9  -4   4       36.05       41.06      7.12 o
  -8  -4   4        9.90        5.41      5.42 o
  -7  -4   4      765.07      731.18     63.04 o
  -6  -4   4      116.07      109.04      7.51 o
  -5  -4   4      185.23      201.23      4.77 o
  -4  -4   4      244.62      231.02      5.10 o
  -3  -4   4     1451.31     1427.02     20.71 o
  -2  -4   4        9.54       15.03      1.30 o
  -1  -4   4     2300.46     2506.35     89.11 o
   0  -4   4      231.16      278.97      6.49 o
   1  -4   4      433.47      555.73     10.75 o
   2  -4   4      578.86      605.71     12.19 o
   3  -4   4     2037.73     2295.78     39.24 o
   4  -4   4      354.72      387.97     11.41 o
   5  -4   4     2626.09     2747.21     58.22 o
   6  -4   4        0.27        9.15      5.22 o
   7  -4   4       43.46       39.29      6.94 o
   8  -4   4       30.47       36.90     10.25 o
   9  -4   4       71.43       80.27     20.37 o
  10  -4   4       38.93       35.08     21.42 o
 -11  -3   4       16.97       10.23     18.24 o
 -10  -3   4        0.87        2.22      7.52 o
  -9  -3   4      407.21      409.24     14.21 o
  -8  -3   4        2.76        7.01      5.04 o
  -7  -3   4      318.07      319.18     11.12 o
  -6  -3   4      447.49      443.44     10.10 o
  -5  -3   4     1996.43     2020.68     29.44 o
  -4  -3   4     1661.86     1744.60     48.58 o
  -3  -3   4      315.86      330.01      9.74 o
  -2  -3   4     1008.18     1247.29     17.95 o
  -1  -3   4       17.18       12.37      1.15 o
   0  -3   4     1012.55     1004.05     21.11 o
   1  -3   4        0.22        1.97      1.53 o
   2  -3   4     1765.80     1774.34     27.25 o
   3  -3   4      976.24     1058.09     19.82 o
   4  -3   4     3577.39     3764.58    106.94 o
   5  -3   4     2808.59     2804.43    151.40 o
   6  -3   4     1067.49     1138.32     29.15 o
   7  -3   4       26.58       21.46      6.31 o
   8  -3   4      143.51      173.52     10.28 o
   9  -3   4      328.25      344.99     37.63 o
  10  -3   4        8.88        6.64     12.17 o
 -11  -2   4      150.61      138.24     20.98 o
 -10  -2   4      353.29      403.04     43.58 o
  -9  -2   4       39.04       39.40      7.01 o
  -8  -2   4     1102.56     1166.63     29.07 o
  -7  -2   4      215.07      230.01      9.26 o
  -6  -2   4      485.06      460.15     11.48 o
  -5  -2   4      186.09      190.55      5.01 o
  -4  -2   4      686.94      696.42     11.23 o
  -3  -2   4     6582.54     6424.56    104.96 o
  -2  -2   4     2754.27     2856.61     51.25 o
  -1  -2   4     3592.46     3473.20     55.44 o
   0  -2   4      268.86      296.08      6.05 o
   1  -2   4     5407.22     5608.97    126.21 o
   2  -2   4      268.60      330.95      7.07 o
   3  -2   4     4446.31     4709.65     76.45 o
   4  -2   4        1.48        2.71      1.93 o
   5  -2   4        2.37        7.67      3.42 o
   6  -2   4      343.45      360.28     11.54 o
   7  -2   4      278.28      286.09     10.95 o
   8  -2   4      447.05      452.67     16.70 o
   9  -2   4       54.62       58.88     11.20 o
  10  -2   4       15.84       16.55     11.46 o
 -11  -1   4        3.24       -2.01     18.94 o
 -10  -1   4        3.75       -6.79      9.62 o
  -9  -1   4       48.07       56.63     11.73 o
  -8  -1   4        1.31        0.01      7.29 o
  -7  -1   4      101.56       90.78      9.30 o
  -6  -1   4       15.09       22.53      3.81 o
  -5  -1   4      444.65      456.81      9.66 o
  -4  -1   4       84.42       68.11      4.26 o
  -3  -1   4     3414.31     3194.87     46.92 o
  -2  -1   4      953.41      987.78     15.03 o
  -1  -1   4      893.77      955.51     14.52 o
   0  -1   4     2661.52     2756.82     56.19 o
   1  -1   4      922.85      868.96     16.71 o
   2  -1   4     2030.81     2245.96     52.50 o
   3  -1   4       19.64       23.95      1.59 o
   4  -1   4     1170.63     1301.86     22.37 o
   5  -1   4       48.69       56.19      3.57 o
   6  -1   4     2346.55     2470.35    162.86 o
   7  -1   4      135.48      136.11     11.09 o
   8  -1   4      468.81      504.77     17.47 o
   9  -1   4       86.69      111.19     11.70 o
  10  -1   4        0.77       -1.13     10.22 o
  11  -1   4        1.09        4.41     12.58 o
 -10   0   4       70.29       67.74     16.72 o
  -9   0   4       33.69       21.37     11.44 o
  -8   0   4      230.37      213.10     14.25 o
  -7   0   4      391.19      409.55     12.33 o
  -6   0   4       52.96       59.49      4.52 o
  -5   0   4        0.45       -2.56      3.00 o
  -4   0   4      745.29      754.21     17.43 o
  -3   0   4        5.30        4.77      1.69 o
  -2   0   4      498.25      540.95      9.40 o
  -1   0   4     1732.77     1463.40     24.03 o
   0   0   4       68.39       69.05      2.16 o
   1   0   4    11106.91    11250.96    171.18 o
   2   0   4     1585.08     1688.80     21.81 o
   3   0   4      497.26      548.93     17.68 o
   4   0   4     4948.27     5301.68     73.45 o
   5   0   4       14.30       16.70      3.42 o
   6   0   4     1725.06     1744.45     50.22 o
   7   0   4      155.47      163.70     13.08 o
   8   0   4       73.03       68.50      7.08 o
   9   0   4        2.91       18.82      9.10 o
  10   0   4        0.05       -9.51      9.59 o
  11   0   4       18.21       11.97     12.17 o
 -10   1   4       87.84       87.18     18.97 o
  -9   1   4        5.48        6.78      9.50 o
  -8   1   4      245.72      231.33     16.16 o
  -7   1   4       64.38       69.06      5.72 o
  -6   1   4      101.25       98.09      5.68 o
  -5   1   4       21.64       15.36      6.81 o
  -4   1   4     5362.15     5462.55     90.43 o
  -3   1   4      783.91      743.81     18.84 o
  -2   1   4     2067.52     1964.37     32.06 o
  -1   1   4     4976.74     4474.93     64.54 o
   0   1   4     2397.14     2320.30     33.29 o
   1   1   4      281.11      297.37     12.79 o
   2   1   4        3.70        4.33      1.06 o
   3   1   4     1543.50     1670.63     77.48 o
   4   1   4       35.82       49.96      2.29 o
   5   1   4      211.26      172.34     15.96 o
   6   1   4        0.14       -0.15      2.64 o
   7   1   4      863.61      840.86     15.68 o
   8   1   4      248.89      224.24      9.03 o
   9   1   4      363.90      381.93     17.96 o
  10   1   4      361.29      372.05     18.81 o
  11   1   4      167.64      161.79     24.04 o
 -10   2   4       95.96       81.09     21.29 o
  -9   2   4       29.73        8.51     16.35 o
  -8   2   4       50.43       54.99     10.21 o
  -7   2   4        3.11        5.35      5.44 o
  -6   2   4        4.44        5.51      4.54 o
  -5   2   4       50.94       43.53      6.00 o
  -4   2   4     1530.69     1681.10    114.19 o
  -3   2   4      281.49      294.70     12.67 o
  -2   2   4     3953.84     3654.23     70.09 o
  -1   2   4      603.44      545.46     10.05 o
   0   2   4      135.56      132.40      3.01 o
   1   2   4     4973.60     5318.62    205.46 o
   2   2   4      777.47      783.35     20.64 o
   3   2   4       28.66       25.70      1.39 o
   4   2   4      282.46      361.94      6.74 o
   5   2   4        3.04        6.69      2.21 o
   6   2   4      506.03      492.21      9.80 o
   7   2   4      318.69      334.77     11.77 o
   8   2   4      223.20      235.72      9.51 o
   9   2   4        1.04       -0.05      6.17 o
  10   2   4      848.36      872.04     28.02 o
  11   2   4        1.01       -5.58     19.96 o
 -10   3   4      111.43       92.09     15.94 o
  -9   3   4       17.34       18.02     13.62 o
  -8   3   4       88.83       61.68     13.20 o
  -7   3   4      520.29      561.20     23.65 o
  -6   3   4       17.51       12.05      4.88 o
  -5   3   4       18.51       20.35      5.82 o
  -4   3   4      593.91      576.45     16.92 o
  -3   3   4     1155.36     1087.66     27.09 o
  -2   3   4        2.10        7.87      3.27 o
  -1   3   4       32.87       29.05      2.38 o
   0   3   4     2014.96     2109.10     34.75 o
   1   3   4     1316.21     1450.19     55.05 o
   2   3   4      276.53      252.77      3.73 o
   3   3   4      429.96      476.19      7.09 o
   4   3   4     1061.49     1140.57     15.57 o
   5   3   4       25.77       18.68      1.97 o
   6   3   4      169.47      179.68      4.39 o
   7   3   4      801.67      798.17     16.53 o
   8   3   4      331.30      316.00     30.12 o
   9   3   4      230.66      270.66     17.30 o
  10   3   4      413.47      506.87     28.01 o
  11   3   4      184.84      156.08     25.81 o
  -9   4   4       64.56       49.39     15.11 o
  -8   4   4       67.03       69.22     12.20 o
  -7   4   4        3.09        3.29      9.25 o
  -6   4   4      196.98      199.92     12.47 o
  -5   4   4       91.77       94.76      8.00 o
  -4   4   4     1108.39     1082.51     33.97 o
  -3   4   4       30.14       28.60      5.81 o
  -2   4   4       85.61       83.98      7.78 o
  -1   4   4       38.44       38.27      3.45 o
   0   4   4    11580.40    11489.16    590.37 o
   1   4   4      707.25      843.56     12.83 o
   2   4   4     1226.58     1063.14     14.73 o
   3   4   4     1885.31     1733.97     25.41 o
   4   4   4     2070.16     2106.43    173.64 o
   5   4   4        7.44       13.21      1.23 o
   6   4   4     1654.20     1683.74     22.48 o
   7   4   4     1221.00     1290.83     41.58 o
   8   4   4      467.68      506.77     16.47 o
   9   4   4      429.01      462.24     23.14 o
  10   4   4      458.99      489.26     21.61 o
  11   4   4       24.42       29.05     22.89 o
  -9   5   4      130.70      122.79     17.94 o
  -8   5   4      104.59       83.22     14.51 o
  -7   5   4        0.24        6.15     11.16 o
  -6   5   4      812.91      806.57     29.95 o
  -5   5   4       26.65       11.65      7.69 o
  -4   5   4       34.88       12.78      6.12 o
  -3   5   4       13.51       14.82      5.64 o
  -2   5   4      993.92     1055.34     24.54 o
  -1   5   4      116.55      115.79      4.55 o
   0   5   4      626.08      587.80     14.73 o
   1   5   4     1765.60     1782.38     28.91 o
   2   5   4     1990.24     1809.88     44.14 o
   3   5   4       39.07       45.70      1.02 o
   4   5   4       56.61       63.29      4.84 o
   5   5   4      863.29      897.31     58.34 o
   6   5   4      838.36      856.20     21.22 o
   7   5   4      896.09      899.66     20.42 o
   8   5   4      170.42      168.13      6.17 o
   9   5   4       61.18       64.71     10.68 o
  10   5   4       21.13       26.32     10.52 o
  11   5   4       37.78       32.08     23.64 o
  -8   6   4       99.15      106.52     14.90 o
  -7   6   4       23.66       21.19      9.70 o
  -6   6   4       61.16       66.20     22.29 o
  -5   6   4      210.07      193.10     15.61 o
  -4   6   4        1.24        1.44      6.61 o
  -3   6   4      218.17      195.28      9.55 o
  -2   6   4       23.94       34.33      5.10 o
  -1   6   4      380.02      399.20     10.23 o
   0   6   4      224.65      174.57     14.68 o
   1   6   4     3589.74     3386.34    229.56 o
   2   6   4     1025.96     1037.12     20.30 o
   3   6   4      113.00      115.05      2.65 o
   4   6   4      767.45      756.08     26.39 o
   5   6   4      321.13      271.02     24.52 o
   6   6   4      156.61      149.43      7.64 o
   7   6   4      780.21      769.60     21.98 o
   8   6   4      239.58      196.09     14.24 o
   9   6   4      171.00      180.97     22.55 o
  10   6   4       68.38       46.71     11.89 o
  11   6   4       23.34       35.08     15.39 o
  -8   7   4      111.13       86.56     16.94 o
  -7   7   4       13.43       31.55     13.34 o
  -6   7   4      360.59      398.08     20.02 o
  -5   7   4       99.46      116.80     12.17 o
  -4   7   4      130.11      116.24     10.97 o
  -3   7   4      501.80      423.64     15.24 o
  -2   7   4      313.63      297.73     16.06 o
  -1   7   4      462.75      428.66     10.87 o
   0   7   4     1086.38     1132.54     21.76 o
   1   7   4       55.43       67.61      3.58 o
   2   7   4     1204.66     1208.35     19.73 o
   3   7   4     2857.77     2875.92    127.52 o
   4   7   4      457.26      484.69     17.88 o
   5   7   4      632.76      647.93     22.90 o
   6   7   4      174.68      197.99      8.83 o
   7   7   4        8.01        4.97     15.16 o
   8   7   4       39.59       36.90      6.71 o
   9   7   4      305.57      328.98     13.37 o
  10   7   4      508.08      464.12     23.48 o
  11   7   4        0.49       12.89     14.24 o
  -7   8   4      181.59      199.86     35.52 o
  -6   8   4      199.15      189.70     15.99 o
  -5   8   4      315.17      355.23     17.69 o
  -4   8   4       20.62       30.31      9.36 o
  -3   8   4      412.87      365.49     26.92 o
  -2   8   4     1493.50     1367.05     29.33 o
  -1   8   4     1311.94     1345.11     26.26 o
   0   8   4      369.03      350.86      9.83 o
   1   8   4      103.57       87.84      4.23 o
   2   8   4      524.58      505.18      9.49 o
   3   8   4      870.67      846.84     28.25 o
   4   8   4        9.09       10.90      5.86 o
   5   8   4     1820.01     1870.76     44.35 o
   6   8   4      200.41      181.32     21.40 o
   7   8   4      176.23      169.03     26.51 o
   8   8   4        3.42        4.16      7.86 o
   9   8   4      151.29      144.01     11.90 o
  10   8   4       50.34       60.61     14.48 o
  11   8   4      219.34      180.75     28.59 o
  -7   9   4        8.60       26.50     17.37 o
  -6   9   4      122.70      105.16     15.78 o
  -5   9   4       28.05       22.29     12.07 o
  -4   9   4        7.13       -1.65     10.03 o
  -3   9   4       12.19       14.28      8.47 o
  -2   9   4       87.93       77.47     13.15 o
  -1   9   4       42.76       33.85      5.37 o
   0   9   4      169.50      155.95      6.69 o
   1   9   4     1705.67     1642.10     49.74 o
   2   9   4      849.55      823.41     17.96 o
   3   9   4       13.81       12.29      3.37 o
   4   9   4       14.32       20.77      6.06 o
   5   9   4      186.77      169.90      8.99 o
   6   9   4      111.60      108.89      8.11 o
   7   9   4       57.92       49.58      7.68 o
   8   9   4        3.50        3.13     19.28 o
   9   9   4       24.85       15.33     19.75 o
  10   9   4      335.19      322.16     20.60 o
  -6  10   4       25.55       15.68     13.83 o
  -5  10   4       52.10       24.06     12.46 o
  -4  10   4      128.33      107.05     13.97 o
  -3  10   4        7.47        8.01     10.16 o
  -2  10   4        8.23       -2.04      7.82 o
  -1  10   4      279.64      267.60     14.06 o
   0  10   4      234.60      262.10     14.73 o
   1  10   4      482.06      454.31     15.73 o
   2  10   4      343.70      352.93     13.18 o
   3  10   4      186.64      208.25      8.00 o
   4  10   4       16.48       14.58      3.10 o
   5  10   4        4.95        2.54      5.30 o
   6  10   4      248.95      241.51     32.83 o
   7  10   4      863.06      903.77     53.77 o
   8  10   4       35.55       34.79     16.79 o
   9  10   4       31.59       33.15     14.23 o
  10  10   4       25.69       10.95     13.04 o
  -5  11   4       67.38       45.15     19.85 o
  -4  11   4      140.98      150.78     41.11 o
  -3  11   4        3.67        7.75     11.86 o
  -2  11   4      458.78      465.60     30.58 o
   1  11   4        1.62        1.70      8.55 o
   2  11   4      249.77      248.95     11.65 o
   3  11   4      117.00      130.50      8.00 o
   4  11   4       61.34       70.50     10.52 o
   5  11   4      113.91      114.01     16.11 o
   6  11   4      245.50      271.47     12.69 o
   7  11   4      181.55      179.79     11.45 o
   8  11   4       12.40       26.81     10.74 o
   9  11   4       13.75       -2.02     14.48 o
  10  11   4        8.41       -0.32     13.31 o
  -4  12   4       78.20       67.43     22.72 o
  -2  12   4        8.37        2.42     14.71 o
  -1  12   4       45.00       45.64     12.98 o
   0  12   4       97.31      121.38     13.83 o
   2  12   4       19.67       14.58      6.78 o
   3  12   4        0.34        4.43      6.85 o
   4  12   4       19.52       17.10      8.24 o
   5  12   4      289.11      295.81     17.13 o
   6  12   4       19.33       24.11      9.77 o
   7  12   4        2.43        3.41     11.24 o
   8  12   4       20.80        5.07     18.29 o
   9  12   4        0.73       -5.41     16.99 o
  -3  13   4       29.77       59.22     20.16 o
  -2  13   4        1.09      -14.30     16.35 o
  -1  13   4       55.51       56.98     15.60 o
   2  13   4      220.92      210.94     17.16 o
   3  13   4      123.92     6373.39    857.43 o
   4  13   4      250.53      275.86     23.29 o
   5  13   4      141.36      149.71     14.44 o
   6  13   4      287.95      321.76     19.85 o
   7  13   4      301.46      306.71     19.38 o
   8  13   4      435.31      407.59     37.26 o
  -1  14   4       84.76       71.11     22.72 o
   0  14   4      125.65       97.47     18.94 o
   1  14   4        9.71        4.12     15.05 o
   2  14   4      806.64      804.55     45.02 o
   3  14   4       82.20     1256.74    901.50 o
   4  14   4        7.16      155.16    852.39 o
   5  14   4      212.06      240.30     27.45 o
   7  14   4        0.02        4.12     22.55 o
   3  15   4       63.61      257.77   1102.20 o
   4  15   4       48.77      545.85   1009.77 o
  -5 -14   5       11.39       -2.42     19.17 o
  -4 -14   5       16.90        9.84     19.68 o
  -3 -14   5       94.04       86.50     20.60 o
  -1 -14   5        6.05       -0.34     15.53 o
   0 -14   5      101.45      117.36     19.58 o
  -7 -13   5       46.20       24.11     25.54 o
  -6 -13   5       14.00       64.43     22.51 o
  -4 -13   5       47.92       46.38     14.58 o
  -3 -13   5       20.71       26.90      9.57 o
  -2 -13   5        9.70       11.27      9.54 o
   0 -13   5      286.34      299.63     23.64 o
   1 -13   5      393.11      364.81     31.74 o
   2 -13   5      113.11      125.46     22.34 o
  -8 -12   5        7.62       11.92     23.19 o
  -6 -12   5      298.25      347.41     31.64 o
  -5 -12   5       83.38       87.90     17.98 o
  -4 -12   5       77.37       79.79      9.23 o
  -3 -12   5        4.23        3.75      7.49 o
  -2 -12   5      211.97      226.20     13.86 o
  -1 -12   5       17.21       27.65      8.55 o
   0 -12   5      445.81      451.96     27.45 o
   1 -12   5        0.03       -1.02     15.05 o
   2 -12   5      120.85      140.38     20.54 o
   3 -12   5        2.41      -15.97     15.97 o
   4 -12   5       95.91       98.00     17.15 o
  -9 -11   5       18.25       35.32     25.44 o
  -8 -11   5      103.07       39.13     24.93 o
  -5 -11   5       13.64       13.21     11.55 o
  -4 -11   5       42.95       48.39      7.46 o
  -3 -11   5        0.06       -5.45      5.45 o
  -2 -11   5      216.92      240.88     11.44 o
  -1 -11   5       36.04       35.76      7.73 o
   0 -11   5       37.65       24.11      9.77 o
   1 -11   5      753.80      776.26     62.17 o
   2 -11   5      478.06      499.03     21.55 o
   3 -11   5       43.57       45.57     10.97 o
   4 -11   5        1.33       10.02     13.65 o
   5 -11   5      120.30      109.67     18.13 o
  -9 -10   5       21.45       19.14     19.04 o
  -8 -10   5      344.23      424.17     37.26 o
  -6 -10   5        1.61        3.75     11.24 o
  -5 -10   5       13.12       12.29      6.10 o
  -4 -10   5       21.58       20.77      6.40 o
  -3 -10   5       54.21       54.22      6.54 o
  -2 -10   5      128.78      127.13      8.31 o
  -1 -10   5      373.69      365.53     13.42 o
   0 -10   5      308.00      346.27     26.70 o
   1 -10   5       70.89       77.22      8.35 o
   2 -10   5      172.03      172.25     17.59 o
   3 -10   5       52.33       52.59     10.25 o
   4 -10   5      405.30      402.30     21.43 o
   5 -10   5       71.47       80.25     15.99 o
   6 -10   5      405.07      447.84     48.63 o
 -10  -9   5       24.61        7.79     15.50 o
  -9  -9   5       55.34       70.14     13.73 o
  -8  -9   5      374.24      380.06     38.47 o
  -7  -9   5      977.96     1041.82     35.79 o
  -6  -9   5        3.63       17.58      6.58 o
  -5  -9   5      130.19      143.16      6.54 o
  -4  -9   5       11.50        8.51      5.07 o
  -3  -9   5       25.99       24.11      5.79 o
  -2  -9   5      172.20      180.28      7.59 o
  -1  -9   5     1070.27     1151.03     33.53 o
   0  -9   5        0.50        5.68      4.35 o
   1  -9   5        0.40       -0.83      3.24 o
   2  -9   5       22.94       36.82      8.02 o
   3  -9   5        0.25        4.10      8.90 o
   4  -9   5     1531.99     1742.78     51.73 o
   5  -9   5       15.53       18.00     10.53 o
   6  -9   5      161.91      105.80     17.63 o
   7  -9   5       10.08        5.82     28.10 o
 -10  -8   5       42.30       32.19     15.85 o
  -9  -8   5       51.25       49.80     11.72 o
  -8  -8   5       14.93       12.80      8.84 o
  -7  -8   5      154.45      136.86     23.31 o
  -6  -8   5        0.17        8.22      4.10 o
  -5  -8   5      220.98      233.19     11.48 o
  -4  -8   5      795.72      858.12     18.98 o
  -3  -8   5      423.07      433.76      9.78 o
  -2  -8   5       62.91       60.12      4.59 o
  -1  -8   5      446.97      463.43     11.12 o
   0  -8   5       20.04       18.93      4.15 o
   1  -8   5      666.72      699.38     16.70 o
   2  -8   5        0.01        0.52      3.55 o
   3  -8   5       51.74       42.12      9.64 o
   4  -8   5      137.98      132.62     11.00 o
   5  -8   5      236.94      253.82     28.40 o
   6  -8   5       32.56       35.08     12.52 o
   7  -8   5        7.18        6.63     12.74 o
 -10  -7   5       14.10      -12.21     19.70 o
  -9  -7   5       27.60       38.24     12.07 o
  -8  -7   5       45.91       42.15      9.34 o
  -7  -7   5      324.79      328.44     15.22 o
  -6  -7   5      386.40      365.86     15.72 o
  -5  -7   5      186.15      171.39      6.16 o
  -4  -7   5      628.47      677.28     14.07 o
  -3  -7   5     1400.90     1387.69     54.03 o
  -2  -7   5       31.43       27.50      2.08 o
  -1  -7   5        1.32        1.81      3.18 o
   0  -7   5      730.35      740.89     22.14 o
   1  -7   5       20.39       16.07      2.65 o
   2  -7   5      194.35      177.17      6.89 o
   3  -7   5      256.36      274.88     12.71 o
   4  -7   5      506.15      549.33     29.94 o
   5  -7   5       32.11       24.70     11.60 o
   6  -7   5      304.80      345.62     18.68 o
   7  -7   5      123.12      125.09     15.41 o
   8  -7   5        0.28       -9.85     12.87 o
 -11  -6   5        5.97        5.76     22.75 o
 -10  -6   5       64.94       76.91     18.29 o
  -9  -6   5      469.58      470.50     29.54 o
  -8  -6   5      401.09      444.66     14.02 o
  -7  -6   5      387.60      371.54     11.84 o
  -6  -6   5      202.80      166.35     10.10 o
  -5  -6   5      887.99      837.99     14.71 o
  -4  -6   5       52.81       43.55      2.75 o
  -3  -6   5     1842.00     2011.66     30.91 o
  -2  -6   5      156.74      156.86      7.37 o
  -1  -6   5      330.45      321.12      7.10 o
   0  -6   5      269.56      309.23      7.10 o
   1  -6   5      490.48      503.16      9.96 o
   2  -6   5       68.02       62.82      3.81 o
   3  -6   5     3902.70     4207.00     91.46 o
   4  -6   5     1109.28     1089.97     33.47 o
   5  -6   5     1166.70     1224.25     38.60 o
   6  -6   5       24.66       13.82      8.29 o
   7  -6   5        1.54        4.45     14.32 o
   8  -6   5      179.84      151.68     16.73 o
   9  -6   5       60.70       58.01     17.45 o
 -11  -5   5       58.63       52.78     16.94 o
 -10  -5   5       16.00       25.91     14.12 o
  -9  -5   5        0.32       -4.58      5.57 o
  -8  -5   5      551.86      550.08     23.99 o
  -7  -5   5      258.41      257.83     11.97 o
  -6  -5   5      220.62      194.42      7.03 o
  -5  -5   5       93.74       96.00      3.55 o
  -4  -5   5      253.79      217.84      9.23 o
  -3  -5   5     1132.24     1196.67     18.06 o
  -2  -5   5      323.43      349.52      7.59 o
  -1  -5   5      255.90      242.99     13.03 o
   0  -5   5     1429.35     1531.79     29.80 o
   1  -5   5     1928.04     2141.51     34.04 o
   2  -5   5        9.32        1.68      3.75 o
   3  -5   5      276.52      284.43     17.52 o
   4  -5   5      454.62      447.13     13.12 o
   5  -5   5      335.12      327.93     11.85 o
   6  -5   5      244.99      252.51     11.71 o
   7  -5   5      313.25      293.37     35.50 o
   8  -5   5        1.99       10.90      8.64 o
   9  -5   5       14.52        1.41     14.29 o
 -11  -4   5       25.87        7.87     20.81 o
 -10  -4   5      184.19      192.15     12.55 o
  -9  -4   5       25.82       34.16     17.03 o
  -8  -4   5      336.69      323.19     12.15 o
  -7  -4   5      945.49      915.15     87.52 o
  -6  -4   5      258.25      252.61     15.04 o
  -5  -4   5      526.18      471.49      8.66 o
  -4  -4   5      487.70      441.05      8.56 o
  -3  -4   5      406.59      428.01      8.39 o
  -2  -4   5      261.41      241.00     15.38 o
  -1  -4   5      374.62      357.04     11.10 o
   0  -4   5     2694.68     2949.13     54.32 o
   1  -4   5        2.35        2.86      3.59 o
   2  -4   5      218.45      226.52      4.52 o
   3  -4   5      525.76      500.15     13.24 o
   4  -4   5     1556.91     1614.63     35.07 o
   5  -4   5     2238.29     2416.22     49.69 o
   6  -4   5        0.10        5.96      4.97 o
   7  -4   5        9.58       18.17     11.77 o
   8  -4   5       13.85        7.90      8.67 o
   9  -4   5       27.94       27.23     11.81 o
  10  -4   5        3.28       -0.90     13.33 o
 -11  -3   5        2.41       -9.73     22.29 o
 -10  -3   5        1.72      -12.02     13.40 o
  -9  -3   5       83.40      104.05      8.53 o
  -8  -3   5      213.03      240.20     11.85 o
  -7  -3   5       72.75       73.85      6.91 o
  -6  -3   5      391.20      374.27     18.19 o
  -5  -3   5     1578.05     1528.95     67.28 o
  -4  -3   5     1491.18     1517.82     43.30 o
  -3  -3   5      168.24      136.00     14.27 o
  -2  -3   5     3403.11     3192.41     61.49 o
  -1  -3   5       22.21       32.73      2.04 o
   0  -3   5     1568.01     1464.54     25.95 o
   1  -3   5     4267.90     4752.05    173.65 o
   2  -3   5      186.81      174.86      4.44 o
   3  -3   5      263.65      285.14      7.01 o
   4  -3   5      147.23      136.82      6.54 o
   5  -3   5      311.43      308.55     14.75 o
   6  -3   5       42.95       53.91      5.90 o
   7  -3   5     3564.72     3834.24     80.75 o
   8  -3   5        0.83        4.12      6.91 o
   9  -3   5      949.46     1040.77     42.84 o
  10  -3   5      109.24      126.27     16.93 o
 -11  -2   5       37.96       48.39     17.47 o
 -10  -2   5        0.83       -5.16      8.77 o
  -9  -2   5       37.81       39.91      7.43 o
  -8  -2   5      152.49      157.70      9.84 o
  -7  -2   5      743.30      763.92     16.22 o
  -6  -2   5       39.30       37.80      4.00 o
  -5  -2   5      839.50      759.36     15.27 o
  -4  -2   5      857.93      867.48     14.21 o
  -3  -2   5      374.78      366.58      6.99 o
  -2  -2   5     3938.36     3603.90    103.11 o
  -1  -2   5       16.01       16.62      1.50 o
   0  -2   5      558.39      660.74     12.02 o
   1  -2   5     2916.68     3096.96     52.87 o
   2  -2   5      469.19      565.40     11.79 o
   3  -2   5      490.58      510.49     18.27 o
   4  -2   5     2964.71     3061.31     54.65 o
   5  -2   5      184.08      179.99      5.36 o
   6  -2   5        0.82        0.53      5.77 o
   7  -2   5      110.16      113.42      8.02 o
   8  -2   5      484.53      472.42     47.82 o
   9  -2   5        9.95       -8.14      9.35 o
  10  -2   5       36.46       29.55     12.53 o
 -11  -1   5        0.64       33.78     17.81 o
 -10  -1   5        4.66        8.17     12.98 o
  -9  -1   5        1.45       11.37      7.24 o
  -8  -1   5      194.27      210.45     22.83 o
  -7  -1   5        0.22        2.62      3.99 o
  -6  -1   5        9.76       18.84      4.26 o
  -5  -1   5       46.49       45.49      3.98 o
  -4  -1   5        4.64        2.71      6.11 o
  -3  -1   5       15.80       22.53      2.14 o
  -2  -1   5     3974.25     3862.86    132.55 o
  -1  -1   5     1075.47     1137.60     31.18 o
   0  -1   5      627.49      583.55     10.72 o
   1  -1   5      761.81      846.72     14.79 o
   2  -1   5     1099.53     1076.85     29.08 o
   3  -1   5     1070.55     1323.70     20.89 o
   4  -1   5        3.33        4.12      1.88 o
   5  -1   5       34.06       31.42      2.59 o
   6  -1   5       80.78       77.02      4.88 o
   7  -1   5        1.17       -1.37      5.71 o
   8  -1   5      343.95      364.41     13.71 o
   9  -1   5      980.89     1055.25     66.82 o
  10  -1   5       68.78      102.67     26.63 o
  11  -1   5        0.13       14.07     12.39 o
 -10   0   5      533.87      532.13     37.46 o
  -9   0   5      139.15      148.35     18.42 o
  -8   0   5      105.55       93.15     10.22 o
  -7   0   5       51.38       52.69     10.00 o
  -6   0   5        3.13        8.64      5.59 o
  -5   0   5     1103.46     1133.55     43.54 o
  -4   0   5     3239.62     3382.21     65.91 o
  -3   0   5      424.09      351.25     12.09 o
  -2   0   5        0.91       -1.63      1.63 o
  -1   0   5      182.65      177.75     14.10 o
   0   0   5     3204.39     3056.05     48.99 o
   1   0   5     5036.18     4899.24     69.13 o
   2   0   5     7177.35     7811.95    225.40 o
   3   0   5      366.61      405.33      6.77 o
   4   0   5     4924.31     5406.31     76.75 o
   5   0   5      287.89      281.26     19.31 o
   6   0   5      778.68      825.99     17.62 o
   7   0   5      500.29      480.25     14.10 o
   8   0   5      516.12      491.18     15.58 o
   9   0   5      832.65      852.98     30.03 o
  10   0   5      679.72      739.14     27.14 o
  11   0   5       33.52       45.60     12.91 o
 -10   1   5      145.76      151.96     19.11 o
  -9   1   5       15.07       18.02     14.58 o
  -8   1   5      728.68      713.67     21.56 o
  -7   1   5       10.23        7.60      5.55 o
  -6   1   5        0.49        3.26      4.66 o
  -5   1   5     1074.21     1105.35     27.24 o
  -4   1   5      657.98      692.99     19.40 o
  -3   1   5      728.11      817.78     32.66 o
  -2   1   5      214.23      244.09     10.69 o
  -1   1   5     4247.38     3814.14     63.86 o
   0   1   5     2536.17     2486.07     36.36 o
   1   1   5     1760.77     1767.19     52.12 o
   2   1   5     7405.71     7456.04     98.00 o
   3   1   5      623.12      772.27     11.54 o
   4   1   5      206.90      196.19     15.10 o
   5   1   5        1.84        0.56      2.11 o
   6   1   5      129.93      129.37      3.93 o
   7   1   5      224.20      228.55      6.70 o
   8   1   5      783.51      793.31     23.77 o
   9   1   5       36.53       37.10     23.86 o
  10   1   5        8.58        5.58      9.67 o
  11   1   5       82.56       90.65     13.68 o
 -10   2   5        4.00        0.00      3.41 o
  -9   2   5       66.68       48.39     10.52 o
  -8   2   5       23.08       11.21     10.56 o
  -7   2   5       99.46       93.69      7.51 o
  -6   2   5      244.30      249.68      9.91 o
  -5   2   5        5.60        0.94      5.28 o
  -4   2   5      453.56      413.45     12.61 o
  -3   2   5     2819.86     2752.86     58.18 o
  -2   2   5      410.82      423.62     11.23 o
  -1   2   5     4396.78     4531.04     61.19 o
   0   2   5      721.57      656.68     21.73 o
   1   2   5     5948.98     5690.55    130.96 o
   2   2   5     4626.02     4484.26    157.97 o
   3   2   5      346.41      371.41      6.27 o
   4   2   5       62.14       67.29      2.61 o
   5   2   5      162.24      145.27      3.84 o
   6   2   5     1003.09     1017.30     20.57 o
   7   2   5      182.36      166.08      7.41 o
   8   2   5      211.39      208.18      7.66 o
   9   2   5      348.55      378.50     34.19 o
  10   2   5      208.87      246.24     23.67 o
  11   2   5      177.41      156.75     14.53 o
 -10   3   5       90.36       83.44     23.60 o
  -9   3   5       13.55        5.07     16.96 o
  -8   3   5        4.51        8.47     10.90 o
  -7   3   5        0.37        0.75      8.39 o
  -6   3   5      134.58      156.01      7.66 o
  -5   3   5        0.25       -5.64      5.64 o
  -4   3   5     1304.70     1240.94     31.18 o
  -3   3   5     3153.93     3068.08     64.87 o
  -2   3   5       46.65       82.94     10.32 o
  -1   3   5     6214.70     5932.73    123.95 o
   0   3   5     3589.82     3251.34     48.38 o
   1   3   5       16.53       15.15      1.22 o
   2   3   5       41.27       48.50      1.67 o
   3   3   5        4.83        1.65      0.88 o
   4   3   5        1.73       -0.78      1.32 o
   5   3   5     1207.09     1279.95     17.26 o
   6   3   5       21.23       14.99      2.51 o
   7   3   5        1.21        0.68      3.38 o
   8   3   5       12.55        9.74      4.06 o
   9   3   5      672.60      745.89     19.82 o
  10   3   5      264.37      255.59     13.41 o
  11   3   5       13.94       10.56     17.74 o
  -9   4   5      277.60      204.50     36.59 o
  -8   4   5      224.54      237.58     16.64 o
  -7   4   5      710.79      743.45     54.22 o
  -6   4   5       31.58       17.49      6.71 o
  -5   4   5      206.01      203.76     10.43 o
  -4   4   5        1.28       -1.61      5.64 o
  -3   4   5      119.65      100.50      6.63 o
  -2   4   5     1865.65     1665.76     35.66 o
  -1   4   5     5205.97     5037.78     91.68 o
   0   4   5     1203.53     1287.08     22.58 o
   1   4   5     2186.34     1856.02     41.51 o
   2   4   5       22.06       23.79      1.53 o
   3   4   5       64.12       61.81      5.35 o
   4   4   5     1502.00     1511.29     37.29 o
   5   4   5       72.49       66.89      2.10 o
   6   4   5      891.98      940.70     13.99 o
   7   4   5       73.78       81.25      4.47 o
   8   4   5      189.92      199.56     11.49 o
   9   4   5        3.96        5.96      5.93 o
  10   4   5      400.15      436.73     20.72 o
  11   4   5       89.95       87.90     21.80 o
  -9   5   5      103.94       91.88     15.86 o
  -8   5   5       64.61       64.38     13.59 o
  -7   5   5      345.21      308.38     16.88 o
  -6   5   5      322.77      362.32     17.58 o
  -5   5   5       63.37       59.93      7.85 o
  -4   5   5      405.92      401.20     14.88 o
  -3   5   5       39.15       35.87     10.03 o
  -2   5   5     2009.82     2140.51     43.47 o
  -1   5   5       96.45       89.68      5.06 o
   0   5   5      197.63      195.16      4.91 o
   1   5   5     6099.21     5914.22    191.31 o
   2   5   5      787.51      821.49     25.51 o
   3   5   5      779.45      727.47     14.46 o
   4   5   5       24.59       23.81     13.38 o
   5   5   5      435.04      406.58     12.10 o
   6   5   5      185.77      214.31     14.80 o
   7   5   5      327.59      326.43     13.25 o
   8   5   5       64.05       65.57      6.71 o
   9   5   5      107.28      106.45      9.35 o
  10   5   5        5.65       -1.30     16.50 o
  11   5   5        2.06      -21.80     24.83 o
  -8   6   5       56.13       78.63     22.68 o
  -7   6   5       17.74        7.97     11.52 o
  -6   6   5      449.25      440.05     21.34 o
  -5   6   5       60.73       74.40     15.63 o
  -4   6   5      257.47      216.40     11.29 o
  -3   6   5      503.48      538.19     17.66 o
  -2   6   5       91.54       89.08      6.14 o
  -1   6   5       18.48       22.87      4.37 o
   0   6   5     1091.21     1011.01     23.53 o
   1   6   5     3347.40     3272.58     48.02 o
   2   6   5      153.64      142.32      4.14 o
   3   6   5      288.51      289.53     11.87 o
   4   6   5      519.95      421.11     15.16 o
   5   6   5      211.00      211.37      8.12 o
   6   6   5       73.67       69.56      5.73 o
   7   6   5      228.96      245.36     10.61 o
   8   6   5      213.33      196.44     10.57 o
   9   6   5      752.84      735.14     23.38 o
  10   6   5        4.24       -4.69     11.32 o
  11   6   5       82.61       63.79     15.10 o
  -8   7   5      201.58      218.42     20.79 o
  -7   7   5      754.17      759.38     34.49 o
  -6   7   5      595.77      639.57     25.69 o
  -5   7   5      979.05      983.98     33.78 o
  -4   7   5       77.91       76.98     16.50 o
  -3   7   5      580.19      547.81     13.73 o
  -2   7   5     4338.67     4452.99     88.94 o
  -1   7   5       78.59       74.09      4.52 o
   0   7   5      208.08      206.79      6.58 o
   1   7   5       10.42        2.08      3.22 o
   2   7   5      310.84      333.28      7.45 o
   3   7   5      654.17      614.67     31.01 o
   4   7   5       91.71       74.58      6.71 o
   5   7   5     1907.46     1684.49     49.99 o
   6   7   5     1035.53      975.93     31.31 o
   7   7   5       97.75       82.97      7.52 o
   8   7   5      389.18      361.93     15.31 o
   9   7   5       62.68       58.33      8.41 o
  10   7   5        0.28      -12.46     12.46 o
  11   7   5       48.12       78.48     20.01 o
  -7   8   5      191.86      183.39     18.28 o
  -6   8   5       10.55       -0.97     10.78 o
  -5   8   5      511.78      517.50     35.25 o
  -4   8   5      230.07      225.96     15.77 o
  -3   8   5      139.66      115.05      9.93 o
  -2   8   5       41.22       35.14      4.86 o
  -1   8   5      682.91      793.79     37.05 o
   0   8   5      456.37      409.61     12.64 o
   1   8   5       97.39       83.71      4.08 o
   2   8   5      471.76      439.68     20.25 o
   3   8   5        7.47        3.08      2.71 o
   4   8   5      751.25      729.93     21.93 o
   5   8   5     1765.79     1661.84     52.65 o
   6   8   5       30.88       27.94      6.24 o
   7   8   5       92.10       78.70      7.31 o
   8   8   5      408.23      426.22     46.90 o
   9   8   5        1.74       -1.54      8.66 o
  10   8   5      112.33      106.27     19.31 o
  11   8   5       61.82       27.11     15.70 o
  -6   9   5      151.06      140.82     16.10 o
  -5   9   5        2.65        4.42     13.93 o
  -4   9   5      358.16      383.66     23.41 o
  -3   9   5        3.53        6.14      7.69 o
  -2   9   5      152.97      135.60      9.72 o
  -1   9   5        6.19        5.41      4.59 o
   0   9   5     3662.02     3499.49     63.75 o
   1   9   5        0.31        5.81      6.79 o
   2   9   5      152.59      146.78     17.11 o
   3   9   5      343.26      346.05      9.60 o
   4   9   5     1048.13     1027.55     22.48 o
   5   9   5      769.63      780.64     25.78 o
   6   9   5      368.86      325.38     13.04 o
   7   9   5      219.38      207.73     12.36 o
   8   9   5       67.28       70.45      9.44 o
   9   9   5       11.37       22.12      9.66 o
  10   9   5      204.22      198.26     16.45 o
  -6  10   5       12.16       -6.75     14.90 o
  -5  10   5        1.83       15.69     14.13 o
  -4  10   5      224.45      232.74     30.09 o
  -3  10   5      354.82      370.52     18.57 o
  -2  10   5      418.34      429.68     17.82 o
  -1  10   5      229.21      239.53     12.19 o
   0  10   5        1.68       -6.30      6.30 o
   1  10   5      195.32      214.15     10.25 o
   2  10   5     4628.35     4629.61     97.95 o
   3  10   5       16.47       18.80      5.11 o
   4  10   5      824.37      844.80     20.40 o
   5  10   5        2.65       -4.11      5.26 o
   6  10   5      436.64      422.88     14.72 o
   7  10   5       30.08       35.03      9.05 o
   8  10   5       53.18       62.90     10.54 o
   9  10   5      105.73      109.57     12.91 o
  10  10   5       80.09       53.38     16.01 o
  -5  11   5       40.57       26.44     23.98 o
  -3  11   5        8.92       -7.58     11.04 o
  -2  11   5      171.06      176.90     23.89 o
  -1  11   5       37.73       27.86     11.89 o
   0  11   5       40.37       44.61     10.11 o
   1  11   5      295.15      333.79     14.17 o
   2  11   5       33.59       37.77      6.81 o
   3  11   5      306.26      334.47     13.49 o
   4  11   5      279.49      289.51     13.83 o
   5  11   5      205.95      217.85     11.28 o
   6  11   5      127.97      126.80      9.86 o
   7  11   5        1.51       -0.31      7.84 o
   8  11   5       57.93       57.15      9.45 o
   9  11   5       41.06       45.03     14.87 o
  10  11   5       56.85       62.84     16.03 o
  -4  12   5       99.66       39.13     24.49 o
  -3  12   5        4.00       -5.41     18.97 o
  -2  12   5      232.92      243.74     23.64 o
  -1  12   5      153.83      173.62     17.50 o
   0  12   5      246.94      264.34     21.59 o
   1  12   5       23.50       22.85     11.65 o
   2  12   5        3.27        7.87      7.15 o
   3  12   5      352.42      335.79     14.88 o
   5  12   5      191.98      226.20     14.44 o
   6  12   5        3.58       22.14     11.27 o
   7  12   5       14.49       16.04     11.24 o
   8  12   5       75.16       66.45     38.19 o
   9  12   5       27.53       11.27     16.72 o
  -2  13   5      164.90      163.54     24.08 o
  -1  13   5       39.92       56.40     17.47 o
   0  13   5       33.87       31.26     14.03 o
   3  13   5       11.57     3441.73    731.87 o
   5  13   5       68.60       62.39     14.88 o
   7  13   5       83.52       83.44     15.50 o
   8  13   5      198.98      233.49     19.75 o
  -1  14   5       15.78        9.84     17.37 o
   0  14   5      228.74      183.97     22.03 o
   1  14   5       40.48       38.89     14.27 o
   3  14   5       69.70     2573.63    900.62 o
   7  14   5       44.71       44.89     19.79 o
   2  15   5      324.28     -164.01    777.13 o
  -5 -14   6       14.82       18.02     21.15 o
  -4 -14   6       12.18       23.57     18.80 o
  -3 -14   6       14.05       10.56     19.41 o
  -2 -14   6      350.85      342.61     28.71 o
  -1 -14   6        0.46       10.18     16.38 o
  -7 -13   6      199.69      220.14     28.47 o
  -6 -13   6        0.95        1.70     21.52 o
  -5 -13   6      561.71      572.01     42.37 o
  -4 -13   6       88.88       91.37     21.86 o
  -3 -13   6       51.47       45.87     10.49 o
  -2 -13   6        5.35        2.69      9.81 o
  -1 -13   6      511.10      501.10     34.70 o
   0 -13   6       56.84       73.97     16.52 o
   1 -13   6      184.60      206.14     22.78 o
   2 -13   6       55.04       26.90     20.88 o
  -8 -12   6       13.90        3.41     25.54 o
  -7 -12   6      174.91      181.49     26.84 o
  -6 -12   6       10.57      -10.18     14.95 o
  -5 -12   6       15.82       26.12     16.62 o
  -4 -12   6       84.99       89.64      9.77 o
  -3 -12   6      333.94      400.20     16.99 o
  -2 -12   6        5.08        0.68      8.58 o
  -1 -12   6       56.50       48.39      8.72 o
   2 -12   6       57.62       75.54     18.94 o
   3 -12   6       95.64      104.52     20.74 o
   4 -12   6      164.07      148.56     17.49 o
  -9 -11   6      183.84      215.78     29.83 o
  -8 -11   6        3.48        0.68     21.93 o
  -7 -11   6      116.94      113.78     21.25 o
  -6 -11   6      201.41      209.85     20.84 o
  -4 -11   6      753.47      830.90     27.65 o
  -3 -11   6      718.79      769.33     26.63 o
  -2 -11   6       10.15       11.55      7.53 o
  -1 -11   6      685.92      691.55     23.29 o
   1 -11   6        0.07       19.42      9.18 o
   2 -11   6       54.62       49.49     11.23 o
   3 -11   6        4.43        1.32     23.52 o
   4 -11   6      597.04      639.04     30.67 o
   5 -11   6      120.42      125.14     26.07 o
  -9 -10   6      196.68      214.15     26.46 o
  -8 -10   6      166.01      242.00     26.43 o
  -5 -10   6      230.72      269.76     12.74 o
  -4 -10   6       45.41       56.40      7.49 o
  -3 -10   6      272.81      274.02     12.84 o
  -2 -10   6       17.50       13.89      6.06 o
  -1 -10   6      192.17      192.08     10.22 o
   0 -10   6       16.92       17.96      5.45 o
   1 -10   6      133.16      102.44     10.63 o
   2 -10   6      222.24      192.42     12.24 o
   3 -10   6     1049.34     1176.09     36.65 o
   4 -10   6      146.98      166.70     16.09 o
   5 -10   6      236.78      193.09     18.78 o
   6 -10   6       40.12       45.05     15.23 o
 -10  -9   6       27.32      -10.75     15.29 o
  -9  -9   6      180.68      152.73     16.38 o
  -8  -9   6      134.10      153.20     13.96 o
  -7  -9   6      183.89      191.47     13.23 o
  -6  -9   6        3.95        3.17      4.47 o
  -5  -9   6       22.35       21.11      5.41 o
  -4  -9   6       76.74       89.64      7.70 o
  -3  -9   6       73.26       80.78      7.29 o
  -2  -9   6       76.90       70.72     10.08 o
  -1  -9   6       76.63       79.13      5.64 o
   0  -9   6     1176.78     1234.78     25.69 o
   1  -9   6       30.30       13.73      6.64 o
   2  -9   6       81.47       86.17     11.49 o
   3  -9   6      363.31      369.64     17.39 o
   4  -9   6        1.29       -0.51     15.17 o
   5  -9   6       64.07       50.91     11.69 o
   6  -9   6       42.21       45.44     25.51 o
   7  -9   6      140.71      101.97     16.84 o
 -10  -8   6      123.47      142.22     30.91 o
  -9  -8   6       11.03        6.01     20.08 o
  -8  -8   6      179.35      192.33     14.38 o
  -7  -8   6       70.18       69.99     10.46 o
  -6  -8   6      288.66      263.26      9.53 o
  -5  -8   6      141.03      145.25      6.91 o
  -4  -8   6      297.69      304.10      9.43 o
  -3  -8   6      270.80      280.49     11.46 o
  -2  -8   6      115.25       95.35      9.31 o
  -1  -8   6      301.61      313.22      9.40 o
   0  -8   6      467.26      446.66     11.44 o
   1  -8   6      849.97      919.59     23.92 o
   2  -8   6        6.14       11.31     15.63 o
   3  -8   6      130.66      133.68     10.75 o
   4  -8   6      191.19      210.76     14.36 o
   5  -8   6      231.35      216.62     22.51 o
   6  -8   6        9.57        9.53     13.19 o
   7  -8   6        6.42       12.48     15.29 o
 -10  -7   6       52.11       76.95     22.43 o
  -9  -7   6       58.06       59.69     13.34 o
  -8  -7   6        0.11       -3.78      8.93 o
  -7  -7   6       41.26       33.30      5.42 o
  -6  -7   6      175.05      172.31      7.24 o
  -5  -7   6     1166.03     1238.76     28.84 o
  -4  -7   6      561.35      582.66     11.97 o
  -3  -7   6      167.12      159.20      6.30 o
  -2  -7   6      242.34      243.46      7.04 o
  -1  -7   6      111.26      118.27      7.31 o
   0  -7   6      748.34      796.62     21.22 o
   1  -7   6      823.96      781.61     40.70 o
   2  -7   6      624.00      614.25     15.37 o
   3  -7   6       19.72       12.48      6.61 o
   4  -7   6      190.16      172.18     12.06 o
   5  -7   6      277.26      262.62     17.05 o
   6  -7   6      172.59      147.55     26.31 o
   7  -7   6      517.95      492.72     63.28 o
   8  -7   6       46.21       21.45     12.63 o
 -10  -6   6       98.19      118.54     14.86 o
  -9  -6   6       11.55        5.36     10.62 o
  -8  -6   6       77.41       78.14      6.95 o
  -7  -6   6      290.11      301.62     10.56 o
  -6  -6   6      258.51      257.73     13.83 o
  -5  -6   6      858.42      875.68     15.82 o
  -4  -6   6      666.89      677.77     24.95 o
  -3  -6   6       43.07       38.15      2.50 o
  -2  -6   6     1521.61     1525.90     26.95 o
  -1  -6   6      237.05      237.90      6.81 o
   0  -6   6       42.42       41.27      3.12 o
   1  -6   6     1234.27     1320.84     24.11 o
   2  -6   6      336.25      340.61     10.20 o
   3  -6   6        1.02       -6.26      6.26 o
   4  -6   6     1020.34     1050.67     32.49 o
   5  -6   6        3.12        0.16      7.13 o
   6  -6   6       94.00      104.12     18.42 o
   7  -6   6       13.11       14.28     14.95 o
   8  -6   6       25.38       28.43     11.40 o
   9  -6   6      280.15      257.32     35.30 o
 -10  -5   6        5.84       13.44     13.18 o
  -9  -5   6      158.40      168.23     47.10 o
  -8  -5   6      109.90      105.48      7.89 o
  -7  -5   6       15.36       12.86      4.72 o
  -6  -5   6      724.95      764.55     37.50 o
  -5  -5   6       10.49        5.84      2.52 o
  -4  -5   6       66.70       78.70      3.22 o
  -3  -5   6     4596.51     4595.99     91.36 o
  -2  -5   6      155.36      130.62      4.60 o
  -1  -5   6     5577.72     6134.39     88.64 o
   0  -5   6      111.79      117.73      5.19 o
   1  -5   6      895.97      960.21     46.08 o
   2  -5   6     1147.93     1203.77     19.32 o
   3  -5   6      632.18      616.49     15.59 o
   4  -5   6       57.78       64.57      5.06 o
   5  -5   6      279.37      284.41     11.11 o
   6  -5   6      511.19      532.16     17.47 o
   7  -5   6      461.46      477.37     17.30 o
   8  -5   6       23.82       26.02      9.58 o
   9  -5   6      415.77      393.16     24.54 o
 -11  -4   6       14.73        4.73     20.03 o
 -10  -4   6        1.42       -4.35      9.21 o
  -9  -4   6       62.87       57.15      8.14 o
  -8  -4   6      369.08      326.49     12.09 o
  -7  -4   6        5.40        7.66      5.02 o
  -6  -4   6     2074.61     2225.05     34.46 o
  -5  -4   6      474.78      432.51      8.40 o
  -4  -4   6     3497.46     3413.23     49.12 o
  -3  -4   6      704.98      616.51     14.20 o
  -2  -4   6     2374.04     2578.16    126.13 o
  -1  -4   6     4096.87     4303.41     59.39 o
   0  -4   6      765.41      726.32     14.72 o
   1  -4   6      743.25      774.61     33.32 o
   2  -4   6      138.42      147.25      4.12 o
   3  -4   6      133.97      131.60      5.49 o
   4  -4   6      174.42      159.21     17.23 o
   5  -4   6      118.34      124.71      8.33 o
   6  -4   6      138.54      135.11      7.60 o
   7  -4   6      152.20      153.12      9.15 o
   8  -4   6     1125.80     1210.78     34.19 o
   9  -4   6       87.40      105.27     19.72 o
  10  -4   6      162.84      172.32     18.80 o
 -11  -3   6       70.58       74.28     17.50 o
 -10  -3   6      356.72      387.37     47.59 o
  -9  -3   6       18.96       29.90      8.16 o
  -8  -3   6       28.88       21.22      6.34 o
  -7  -3   6       76.46       70.57      6.01 o
  -6  -3   6       81.71       80.40      4.56 o
  -5  -3   6     2354.80     2403.62    164.66 o
  -4  -3   6       98.70      102.47      5.96 o
  -3  -3   6      649.38      709.46     12.03 o
  -2  -3   6     5251.79     5327.88    176.67 o
  -1  -3   6        0.48        2.73      1.36 o
   0  -3   6      141.43      147.46      5.59 o
   1  -3   6     2048.57     2130.40     40.75 o
   2  -3   6     1342.70     1301.79     39.64 o
   3  -3   6       45.67       44.45      2.00 o
   4  -3   6      144.88      137.27      4.66 o
   5  -3   6      233.96      240.30      9.26 o
   6  -3   6     1842.40     2014.77     45.39 o
   7  -3   6      138.81      165.21     10.76 o
   8  -3   6        3.21       -7.35      7.35 o
   9  -3   6        0.01        8.41      9.49 o
  10  -3   6       36.35       27.69     13.22 o
 -10  -2   6      405.12      369.78     26.97 o
  -9  -2   6       57.30       64.18      8.09 o
  -8  -2   6      656.08      658.11     18.89 o
  -7  -2   6      246.15      230.38      7.71 o
  -6  -2   6      277.45      277.64     18.13 o
  -5  -2   6        0.32       -0.23      2.77 o
  -4  -2   6     1208.22     1192.41     24.23 o
  -3  -2   6      353.47      338.63     15.36 o
  -2  -2   6     1856.38     1961.43     30.20 o
  -1  -2   6       41.58       49.24      2.69 o
   0  -2   6        3.07        1.50      3.88 o
   1  -2   6    11389.03    12639.00    249.81 o
   2  -2   6       33.36       24.74      5.65 o
   3  -2   6     6766.77     7408.95    116.01 o
   4  -2   6     2030.68     2167.00     35.85 o
   5  -2   6      333.11      327.52     13.03 o
   6  -2   6      489.95      468.21     15.21 o
   7  -2   6      278.96      301.91     12.31 o
   8  -2   6      453.84      455.88     16.61 o
   9  -2   6       82.74       70.75      9.08 o
  10  -2   6      536.71      554.50     29.20 o
 -10  -1   6       41.96       32.08     17.37 o
  -9  -1   6       13.24       10.18      9.91 o
  -8  -1   6       25.70       18.38      6.38 o
  -7  -1   6      174.22      162.04     10.13 o
  -6  -1   6       71.38       64.64      4.62 o
  -5  -1   6       74.71       82.19      4.13 o
  -4  -1   6      484.95      474.19     27.09 o
  -3  -1   6    10088.50    10082.56    167.47 o
  -2  -1   6     4715.09     4675.11    126.55 o
  -1  -1   6       84.23       69.91      2.94 o
   0  -1   6     2190.00     2215.07     34.33 o
   1  -1   6      205.23      265.67      6.34 o
   2  -1   6      603.22      621.61     14.37 o
   3  -1   6      390.17      396.45     35.67 o
   4  -1   6      120.77      111.55      3.83 o
   5  -1   6      737.53      818.93     16.42 o
   6  -1   6       45.95       42.44      6.73 o
   7  -1   6        0.03        0.06      5.47 o
   8  -1   6      644.92      668.35     19.70 o
   9  -1   6        0.06       12.23      8.63 o
  10  -1   6      290.26      293.21     31.01 o
  11  -1   6       31.21       24.29     13.36 o
 -10   0   6        0.05        4.12     15.73 o
  -9   0   6      149.90      158.87     17.20 o
  -8   0   6       50.41       55.98      8.28 o
  -7   0   6      846.06      934.63     25.70 o
  -6   0   6      512.07      529.88     21.69 o
  -5   0   6      112.68      126.74      7.05 o
  -4   0   6      294.84      317.87     25.18 o
  -3   0   6       24.60       35.98      3.46 o
  -2   0   6     1976.63     1838.91     37.27 o
  -1   0   6    10390.64     9403.51    195.13 o
   0   0   6     5033.48     4824.34     68.81 o
   1   0   6      168.64      193.30      4.88 o
   2   0   6      952.03      849.47     14.93 o
   3   0   6      662.82      681.62     19.70 o
   4   0   6      556.33      585.79     10.41 o
   5   0   6     2506.87     2822.11     43.15 o
   6   0   6       92.00       93.73      4.88 o
   7   0   6       37.31       48.22      4.86 o
   8   0   6       15.58       16.45      7.15 o
   9   0   6       32.81       37.88      8.53 o
  10   0   6     1093.60     1031.29     41.54 o
  11   0   6       81.62       65.59     13.71 o
 -10   1   6        1.31        6.78     16.31 o
  -9   1   6       54.18       64.16     15.97 o
  -8   1   6      430.56      431.64     19.19 o
  -7   1   6      316.47      322.93     12.90 o
  -6   1   6      313.69      294.85     18.77 o
  -5   1   6     1908.54     1984.03     40.49 o
  -4   1   6     1365.28     1344.23     31.14 o
  -3   1   6     2220.96     2248.36     44.85 o
  -2   1   6      260.00      231.90      7.52 o
  -1   1   6     2988.90     3023.91     42.42 o
   0   1   6      249.30      219.09      4.82 o
   1   1   6     6658.08     6351.95     84.06 o
   2   1   6     9625.42    10056.41    201.92 o
   3   1   6       88.81       91.63      4.90 o
   4   1   6     6881.68     7173.37     97.18 o
   5   1   6      211.38      201.72      5.79 o
   6   1   6      126.62      112.59      8.55 o
   7   1   6     1036.49     1048.60     27.45 o
   8   1   6       85.74       81.22      6.80 o
   9   1   6        0.94        2.11      7.78 o
  10   1   6        9.32       10.11     10.79 o
  11   1   6      141.47      149.63     14.05 o
  -9   2   6      372.16      393.55     32.22 o
  -8   2   6       13.79       20.59      7.37 o
  -7   2   6      264.40      274.57     11.84 o
  -6   2   6      895.95      879.75     22.88 o
  -5   2   6      241.55      227.23     10.21 o
  -4   2   6     1146.27     1192.96     78.19 o
  -3   2   6      478.78      445.53     13.74 o
  -2   2   6     2290.78     2315.68     92.96 o
  -1   2   6     1265.14     1555.34     27.94 o
   0   2   6    16515.06    15433.58    287.29 o
   1   2   6     5182.44     4684.78     84.68 o
   2   2   6    19276.91    19104.33    584.64 o
   3   2   6        7.46       11.81      1.46 o
   4   2   6      701.83      674.39     13.10 o
   5   2   6      214.34      260.09      5.28 o
   6   2   6      120.98      137.39      7.70 o
   7   2   6      290.72      312.96     26.61 o
   8   2   6       52.56       79.77      5.92 o
   9   2   6      145.15      158.80     10.98 o
  10   2   6      320.41      352.01     17.42 o
  11   2   6      370.09      409.65     21.25 o
  -9   3   6      207.08      209.85     26.73 o
  -8   3   6       24.94       24.03     10.74 o
  -7   3   6      752.93      756.49     28.17 o
  -6   3   6      247.65      271.59     18.34 o
  -5   3   6     2428.97     2553.95     58.40 o
  -4   3   6        6.71        3.80      4.42 o
  -3   3   6       23.82       30.28      4.58 o
  -2   3   6     1623.99     1654.18     36.04 o
  -1   3   6     4277.71     4256.68     77.34 o
   0   3   6      306.15      266.99      6.90 o
   1   3   6       12.90        8.83      3.24 o
   2   3   6      996.95      912.93     13.93 o
   3   3   6     1385.07     1300.50     18.75 o
   4   3   6      674.78      738.83     12.06 o
   5   3   6      678.90      730.26     10.92 o
   6   3   6     1262.74     1323.83     59.87 o
   7   3   6      104.58      105.95      6.91 o
   8   3   6        0.33        3.95      6.61 o
   9   3   6      129.61      125.14      7.38 o
  10   3   6        0.86        7.98      7.73 o
  11   3   6      168.07      191.06     27.04 o
  -9   4   6       29.16       12.94     12.63 o
  -8   4   6       38.92       14.62     11.82 o
  -7   4   6       43.14       46.19     10.34 o
  -6   4   6       20.58        3.77      9.69 o
  -5   4   6      365.46      378.00     14.89 o
  -4   4   6     1162.57     1233.10     31.00 o
  -3   4   6      428.02      471.94     14.14 o
  -2   4   6       39.73       45.50      4.06 o
  -1   4   6       64.28       71.91      4.43 o
   0   4   6      495.69      518.37     24.44 o
   1   4   6     5976.41     5645.33    185.96 o
   2   4   6      857.54      832.83     11.77 o
   3   4   6        1.53        1.22      1.26 o
   4   4   6      731.76      674.15      9.81 o
   5   4   6      501.81      515.87     22.20 o
   6   4   6      104.36      113.94     10.20 o
   7   4   6        0.28        1.55      3.51 o
   8   4   6      297.70      293.43     10.63 o
   9   4   6      172.57      178.27     13.89 o
  10   4   6        4.57       -1.36     14.92 o
  11   4   6       35.97       57.52     24.62 o
  -9   5   6       19.08       10.12     11.47 o
  -8   5   6      342.57      361.68     21.32 o
  -7   5   6      469.94      458.30     22.34 o
  -6   5   6        6.71       12.58      8.89 o
  -5   5   6      181.22      189.68     11.62 o
  -4   5   6     1260.65     1231.10     32.26 o
  -3   5   6     1818.30     1707.64     38.64 o
  -2   5   6       82.39       62.83      5.52 o
  -1   5   6       16.99       19.38      3.70 o
   0   5   6     1416.00     1316.28     28.90 o
   1   5   6      603.11      574.95     19.79 o
   2   5   6     2394.62     2396.44     35.42 o
   3   5   6      407.77      349.88      6.09 o
   4   5   6     2284.38     2217.79     28.20 o
   5   5   6      279.36      279.53     11.72 o
   6   5   6       35.84       36.54      9.54 o
   7   5   6     1726.51     1696.65     55.46 o
   8   5   6       34.63       32.58      4.78 o
   9   5   6      171.81      168.67      9.79 o
  10   5   6        4.76        3.56     10.96 o
  11   5   6      123.92      145.66     24.93 o
  -8   6   6      369.75      332.31     23.24 o
  -7   6   6       46.24       32.69     26.41 o
  -6   6   6       40.73       32.62      9.44 o
  -5   6   6      192.03      180.27     12.37 o
  -4   6   6      920.10      846.56     26.00 o
  -3   6   6     3051.24     3288.94     69.01 o
  -2   6   6      567.53      551.74     39.52 o
  -1   6   6      868.75      928.45     18.31 o
   0   6   6     1374.23     1326.01     36.30 o
   1   6   6      869.38      872.99     22.46 o
   2   6   6      714.01      662.46     11.36 o
   3   6   6     3186.08     2866.12    123.52 o
   4   6   6      146.09      131.00     22.31 o
   5   6   6       32.34       37.17      5.75 o
   6   6   6     1283.82     1203.82     46.37 o
   7   6   6       77.77       61.91      7.05 o
   8   6   6        8.95       14.30      6.72 o
   9   6   6      222.74      234.70     21.52 o
  10   6   6       42.95       73.40     13.52 o
  11   6   6        6.68       -4.43     19.72 o
  -8   7   6      327.08      318.52     43.98 o
  -7   7   6        1.69       -4.09     10.73 o
  -6   7   6      126.36      118.53     13.11 o
  -5   7   6      159.42      186.50     19.50 o
  -4   7   6     1410.50     1459.14     43.83 o
  -3   7   6      277.16      321.27     10.46 o
  -2   7   6      217.88      235.00     10.53 o
  -1   7   6     1454.88     1385.89     73.46 o
   0   7   6        7.66        3.61      3.75 o
   1   7   6      775.35      726.88     13.42 o
   2   7   6       56.39       45.93      2.90 o
   3   7   6      151.95      139.12      5.62 o
   4   7   6      585.12      564.11     18.42 o
   5   7   6        0.36       11.55      5.76 o
   6   7   6      234.36      239.13     16.30 o
   7   7   6       48.34       55.46      6.15 o
   8   7   6        2.35       -7.32      7.32 o
   9   7   6        0.38       10.27      7.81 o
  10   7   6        0.19       -5.55     10.23 o
  11   7   6        9.26       17.31     13.96 o
  -7   8   6      200.28      221.03     23.98 o
  -6   8   6       65.80       73.07     14.07 o
  -5   8   6      371.41      414.06     19.84 o
  -4   8   6      495.38      459.77     20.27 o
  -3   8   6       59.52       62.23     15.87 o
  -2   8   6      189.86      147.44      7.26 o
  -1   8   6      859.96      874.13     37.36 o
   0   8   6     1488.71     1478.35     27.55 o
   1   8   6      910.60      964.61     78.96 o
   2   8   6       12.43       12.18      2.91 o
   3   8   6       82.45       69.43      6.10 o
   4   8   6     2719.10     2814.95     68.52 o
   5   8   6      229.99      248.37     11.65 o
   6   8   6      105.67      101.81      7.36 o
   7   8   6      132.69      124.30     16.04 o
   8   8   6        2.89       16.44      7.81 o
   9   8   6        6.05       15.90      9.08 o
  10   8   6        9.69        7.10     10.96 o
  11   8   6       51.54       40.04     15.86 o
  -6   9   6       99.98       57.96     16.27 o
  -5   9   6      382.72      436.91     21.95 o
  -4   9   6     1152.11     1203.23     38.27 o
  -3   9   6       85.91       85.85      9.90 o
  -2   9   6      416.24      408.27     16.65 o
  -1   9   6      136.52      162.77     10.51 o
   0   9   6      232.90      224.45      9.60 o
   1   9   6      463.67      445.50    130.28 o
   2   9   6      140.07      132.33      5.89 o
   3   9   6      364.32      327.08     10.69 o
   4   9   6      262.28      267.34      7.25 o
   5   9   6      113.08       93.86      9.30 o
   6   9   6      680.05      637.67     20.20 o
   7   9   6      483.93      437.82     16.56 o
   8   9   6       18.06       16.02      9.18 o
   9   9   6      354.75      344.93     25.00 o
  10   9   6       92.76       88.62     12.70 o
  -6  10   6        0.31       -4.34     15.69 o
  -5  10   6       49.55       37.77     14.47 o
  -4  10   6      665.00      746.57     28.41 o
  -3  10   6      307.93      340.79     17.58 o
  -2  10   6        2.41        2.74     15.12 o
  -1  10   6       11.31       10.99      7.92 o
   0  10   6     1072.38     1037.80     54.15 o
   1  10   6      118.60      131.32      8.45 o
   2  10   6      817.66      759.11     22.37 o
   3  10   6      149.50      178.52      9.37 o
   4  10   6      161.36      157.48      7.42 o
   5  10   6      218.81      222.35     13.21 o
   6  10   6       26.49       12.26      6.89 o
   7  10   6      182.09      185.94     19.19 o
   8  10   6      123.82      114.66     11.47 o
   9  10   6        5.15       -1.23      9.53 o
  10  10   6        1.84       28.63     17.45 o
  -5  11   6      278.95      278.24     61.76 o
  -4  11   6      129.61      130.12     16.81 o
  -3  11   6      443.71      483.69     33.20 o
  -2  11   6       30.75       26.45     10.71 o
  -1  11   6      782.40      871.84     39.23 o
   0  11   6       57.78       60.08     12.02 o
   2  11   6      189.17      202.43      9.98 o
   3  11   6      210.91      207.74     10.11 o
   6  11   6       55.88       54.27      8.34 o
   7  11   6       60.64       59.38     10.01 o
   8  11   6      777.89      809.52     84.24 o
   9  11   6      180.11      153.40     14.31 o
  10  11   6       51.97       53.58     17.35 o
  -4  12   6       28.12       13.62     21.80 o
  -3  12   6      194.54      227.33     25.61 o
  -1  12   6        0.32       -7.15     13.62 o
   0  12   6      127.18      115.76     15.50 o
   1  12   6        1.37        6.13     10.22 o
   2  12   6      835.83      846.95     27.93 o
   3  12   6       60.82       70.80      8.07 o
   5  12   6       48.89       25.07     11.27 o
   6  12   6      427.45      468.55     23.92 o
   7  12   6      288.48      289.79     39.52 o
   8  12   6      172.45      185.45     29.34 o
   9  12   6      260.71      264.53     22.92 o
  -2  13   6        0.89       -9.84     22.82 o
  -1  13   6       24.11       43.15     15.77 o
   0  13   6      803.95      862.07     52.00 o
   1  13   6     1111.84     1170.62     51.77 o
   2  13   6      105.25      119.74     14.95 o
   3  13   6        0.14      -11.92     13.62 o
   4  13   6      100.77      690.59    571.29 o
   5  13   6       18.52       19.14     18.08 o
   6  13   6      635.71      611.51     40.15 o
   7  13   6      117.17      104.52     24.15 o
   8  13   6        3.87        8.17     22.48 o
  -1  14   6       44.43       22.48     15.94 o
   0  14   6      106.24      139.49     20.91 o
   1  14   6      250.57      263.73     22.17 o
   2  14   6       22.64        5.76     12.57 o
   3  14   6       87.30     2791.52    789.76 o
   5  14   6        2.93      -13.89     19.41 o
   6  14   6       13.65      -21.05     21.05 o
   7  14   6      261.36      249.53     28.57 o
   2  15   6        2.54     8740.34   1269.82 o
  -5 -14   7        6.18        8.51     21.73 o
  -3 -14   7        0.38        1.70     18.80 o
  -2 -14   7        7.79        8.51     16.04 o
  -1 -14   7      136.66      111.02     18.66 o
   0 -14   7      408.72      396.48     32.35 o
  -6 -13   7       59.01       73.97     19.68 o
  -5 -13   7      128.30      112.59     20.74 o
  -4 -13   7       10.43       19.45     18.73 o
  -3 -13   7       70.62       73.63     11.41 o
  -2 -13   7      261.07      258.96     17.23 o
  -1 -13   7       76.81       95.66     18.05 o
   0 -13   7       13.17        0.34     16.89 o
   1 -13   7        0.00       19.45     17.74 o
   2 -13   7      147.95      122.19     21.63 o
  -7 -12   7      201.01      185.98     28.20 o
  -6 -12   7        5.56        8.82     14.27 o
  -5 -12   7       17.22       28.23     16.69 o
  -4 -12   7       88.43       75.88      9.98 o
  -3 -12   7      230.03      243.74     13.83 o
  -2 -12   7       77.44       80.44      9.94 o
  -1 -12   7      334.21      371.89     24.21 o
   0 -12   7      539.73      607.87     32.76 o
   1 -12   7      349.72      375.47     27.18 o
   2 -12   7      145.84      134.32     21.83 o
   3 -12   7      207.07      190.54     25.47 o
   4 -12   7        4.29        1.70     20.16 o
  -8 -11   7      264.57      283.89     30.48 o
  -7 -11   7       10.21       12.57     21.46 o
  -4 -11   7       32.29       51.02      8.45 o
  -3 -11   7      309.00      330.41     14.75 o
  -2 -11   7      179.85      174.61     11.72 o
  -1 -11   7       65.69       50.47      8.14 o
   0 -11   7      446.35      410.58     24.69 o
   1 -11   7       12.55       15.60     12.26 o
   2 -11   7      194.03      209.22     18.34 o
   3 -11   7      490.26      489.07     24.78 o
   4 -11   7        5.69       12.24     12.79 o
   5 -11   7       42.23       15.02     16.72 o
  -9 -10   7        0.35        2.01     18.94 o
  -8 -10   7       11.95       19.14     22.44 o
  -7 -10   7      483.89      473.38     36.13 o
  -5 -10   7       60.44       74.92      8.00 o
  -4 -10   7       81.31       94.57      8.96 o
  -3 -10   7      444.90      422.64     16.69 o
  -2 -10   7       41.37       34.43      7.15 o
  -1 -10   7      161.84      153.80      9.60 o
   0 -10   7       25.83       20.67      5.63 o
   1 -10   7        0.98        2.61      7.82 o
   2 -10   7       26.05       22.45     10.01 o
   3 -10   7      304.41      316.40     21.69 o
   4 -10   7      290.48      265.45     17.18 o
   5 -10   7       23.13       15.94     12.41 o
   6 -10   7      473.58      481.55     28.88 o
  -9  -9   7       59.02       49.69     23.94 o
  -8  -9   7      259.37      315.16     29.49 o
  -6  -9   7       53.21       45.64      6.74 o
  -5  -9   7       41.94       46.86      6.57 o
  -4  -9   7      117.15      125.91      9.13 o
  -3  -9   7      788.41      744.95     25.17 o
  -2  -9   7       76.08       69.53     13.61 o
  -1  -9   7       41.26       39.57     15.90 o
   0  -9   7      156.49      138.54      7.48 o
   1  -9   7      162.00      167.83     12.19 o
   2  -9   7      423.14      458.99     18.16 o
   3  -9   7      312.69      322.88     15.69 o
   4  -9   7      319.90      355.31     18.68 o
   5  -9   7      275.74      293.43     17.19 o
   6  -9   7       44.38       19.77     13.10 o
   7  -9   7        7.42        4.71     15.82 o
 -10  -8   7       66.34       77.47     23.24 o
  -9  -8   7       17.96        1.50     12.01 o
  -8  -8   7      146.15      169.98     25.95 o
  -7  -8   7       79.25       84.26      6.30 o
  -6  -8   7      109.01      125.87     13.38 o
  -5  -8   7      316.47      309.05     10.42 o
  -4  -8   7     2732.46     2941.38     63.00 o
  -3  -8   7      193.98      172.20      6.88 o
  -2  -8   7      174.69      158.76      8.94 o
  -1  -8   7      155.07      147.36     16.74 o
   0  -8   7       50.29       51.77      4.89 o
   1  -8   7      171.30      182.76      7.82 o
   2  -8   7     1060.33     1061.59     33.52 o
   3  -8   7      223.28      211.46     12.12 o
   4  -8   7        0.01       -7.54      9.71 o
   5  -8   7       25.22       36.09     11.21 o
   6  -8   7       26.98       12.58     12.51 o
   7  -8   7      420.83      387.27     24.38 o
 -10  -7   7      205.13      213.79     19.62 o
  -9  -7   7        1.10        5.67     19.02 o
  -8  -7   7       46.90       40.77      6.71 o
  -7  -7   7      144.60      137.66      7.34 o
  -6  -7   7     1011.11     1007.70     24.46 o
  -5  -7   7      254.33      237.46     10.76 o
  -4  -7   7     1414.25     1364.45     23.60 o
  -3  -7   7     1178.82     1197.07     38.67 o
  -2  -7   7       57.49       59.36      4.56 o
  -1  -7   7      166.68      177.22     20.64 o
   0  -7   7       65.17       60.96      8.72 o
   1  -7   7     1589.24     1660.71     31.35 o
   2  -7   7       14.39       10.44      3.83 o
   3  -7   7      389.24      423.94     17.50 o
   4  -7   7        0.41       -4.20      9.35 o
   5  -7   7      588.42      594.39     24.35 o
   6  -7   7      181.98      152.96     14.81 o
   7  -7   7      107.85       83.43     13.49 o
   8  -7   7      159.99      154.01     18.40 o
 -10  -6   7       40.68       40.56     14.69 o
  -9  -6   7       33.22       58.99     10.73 o
  -8  -6   7      106.77      113.34      8.20 o
  -7  -6   7        6.15       -0.31      4.56 o
  -6  -6   7      106.44      111.57      6.27 o
  -5  -6   7       14.77       15.25      4.29 o
  -4  -6   7        1.62        3.35      2.72 o
  -3  -6   7        0.08        1.48      5.62 o
  -2  -6   7     1482.61     1506.28     48.41 o
  -1  -6   7        0.08        3.01      3.73 o
   0  -6   7       91.41       74.66      9.72 o
   1  -6   7      947.68      968.40     17.80 o
   2  -6   7       16.37       13.82      3.09 o
   3  -6   7      357.71      368.70     15.92 o
   4  -6   7      183.65      204.22     11.90 o
   5  -6   7      110.63      103.23      7.67 o
   6  -6   7      108.11       99.61     15.90 o
   7  -6   7      642.64      664.44     27.57 o
   8  -6   7      190.97      174.90     28.64 o
   9  -6   7       11.01       12.12     23.64 o
 -10  -5   7       18.72       32.00     16.91 o
  -9  -5   7      173.06      165.86     10.19 o
  -8  -5   7        0.06       -5.52      5.52 o
  -7  -5   7      124.28      137.09     12.92 o
  -6  -5   7      418.02      402.05     13.41 o
  -5  -5   7      159.11      159.54      8.65 o
  -4  -5   7      628.37      568.25     11.89 o
  -3  -5   7      246.37      245.50     10.61 o
  -2  -5   7      925.92      998.23     41.05 o
  -1  -5   7       81.41       73.73      3.82 o
   0  -5   7     2555.71     2300.85     44.48 o
   1  -5   7      628.75      659.29     31.11 o
   2  -5   7      330.28      357.30      7.03 o
   3  -5   7        7.37        6.72      3.05 o
   4  -5   7      749.38      729.65     31.11 o
   5  -5   7      554.75      555.06     50.68 o
   6  -5   7      185.55      183.04     14.71 o
   7  -5   7       30.02       29.31      7.80 o
   8  -5   7      381.67      380.31     17.10 o
   9  -5   7       34.38       25.95     20.88 o
 -10  -4   7      211.98      217.58     13.28 o
  -9  -4   7        8.79       19.21      7.94 o
  -8  -4   7        1.02        7.13      7.31 o
  -7  -4   7        6.89        3.66      5.40 o
  -6  -4   7       79.45       74.28      4.50 o
  -5  -4   7      112.32       97.78      6.37 o
  -4  -4   7      887.00      850.85     14.40 o
  -3  -4   7     2001.17     2170.33     33.97 o
  -2  -4   7     4341.42     4488.37    171.25 o
  -1  -4   7     7325.44     7724.26    241.73 o
   0  -4   7     1932.69     1846.02     32.00 o
   1  -4   7     1349.96     1561.94     89.01 o
   2  -4   7      910.31      832.96     15.33 o
   3  -4   7      469.05      467.26      8.82 o
   4  -4   7       75.74       69.10      4.87 o
   5  -4   7       18.42       10.36      7.51 o
   6  -4   7       33.90       30.24      5.88 o
   7  -4   7        0.79       19.41     10.69 o
   8  -4   7       17.94       19.20      8.10 o
   9  -4   7       24.73        5.47     11.37 o
  10  -4   7      162.02      148.43     20.98 o
 -10  -3   7      327.72      315.84     19.04 o
  -9  -3   7        8.36       23.13      7.52 o
  -8  -3   7      176.79      176.02      9.29 o
  -7  -3   7      279.18      284.86     11.63 o
  -6  -3   7        3.41        0.17      3.38 o
  -5  -3   7      243.93      217.67     10.32 o
  -4  -3   7      598.06      588.33     17.90 o
  -3  -3   7        0.98        2.91      2.13 o
  -2  -3   7      311.54      332.54     14.75 o
  -1  -3   7      314.16      303.17      7.09 o
   0  -3   7      890.19      900.89     32.75 o
   1  -3   7     2356.41     2663.85     58.53 o
   2  -3   7      630.25      627.29     14.70 o
   3  -3   7      478.12      489.12     10.67 o
   4  -3   7      290.12      285.00     10.30 o
   5  -3   7       77.80       85.06      7.02 o
   6  -3   7       50.67       46.14      5.41 o
   7  -3   7       98.75       94.84     15.75 o
   8  -3   7       11.11        2.01      6.50 o
   9  -3   7      105.00      107.03     12.14 o
  10  -3   7        1.77        3.97     16.53 o
 -10  -2   7        0.84      -11.55     13.89 o
  -9  -2   7        1.54        7.15      9.20 o
  -8  -2   7      163.91      153.82     15.29 o
  -7  -2   7       89.68       79.86      5.91 o
  -6  -2   7       10.14        8.63      3.76 o
  -5  -2   7     1720.81     1825.65     47.27 o
  -4  -2   7       55.81       50.87      3.78 o
  -3  -2   7      291.16      298.35      7.62 o
  -2  -2   7        5.36        9.09      1.95 o
  -1  -2   7      784.82      765.11     42.30 o
   0  -2   7     2782.98     2698.51     98.63 o
   1  -2   7     2417.67     2587.96     52.33 o
   2  -2   7     2023.08     2271.41     64.40 o
   3  -2   7       13.01        2.89      2.54 o
   4  -2   7     2063.24     2247.57     36.13 o
   5  -2   7      784.12      805.78     32.25 o
   6  -2   7       58.89       53.59      5.59 o
   7  -2   7       17.01       14.44      6.21 o
   8  -2   7     1298.18     1414.74     93.19 o
   9  -2   7      242.70      248.83     15.42 o
  10  -2   7        6.52       26.91     12.10 o
 -10  -1   7        0.41       20.09     14.75 o
  -9  -1   7      427.26      451.96     20.40 o
  -8  -1   7      332.93      324.42     15.94 o
  -7  -1   7     1098.25     1151.45     28.76 o
  -6  -1   7      262.70      263.66      8.64 o
  -5  -1   7      761.24      781.60     17.57 o
  -4  -1   7      157.06      155.32     14.80 o
  -3  -1   7      789.48      824.61     18.83 o
  -2  -1   7      112.03      107.45      4.03 o
  -1  -1   7     5985.50     5478.96    216.68 o
   0  -1   7     2626.69     2561.89     65.51 o
   1  -1   7     2940.18     2896.80     47.69 o
   2  -1   7       12.39       20.12      2.87 o
   3  -1   7     6382.57     6962.60    135.37 o
   4  -1   7      633.91      711.45     14.17 o
   5  -1   7       38.34       33.50      2.97 o
   6  -1   7     1080.80     1107.75     24.32 o
   7  -1   7        0.28        1.55      2.78 o
   8  -1   7       27.23       33.46      7.76 o
   9  -1   7      273.18      306.83     17.59 o
  10  -1   7       32.80       46.50     17.69 o
  11  -1   7      114.07      139.15     15.45 o
 -10   0   7      178.96      154.24     19.72 o
  -9   0   7       21.82        7.87     16.04 o
  -8   0   7      109.33      108.71     11.17 o
  -7   0   7       15.26       18.60      5.94 o
  -6   0   7       14.36       16.05      4.42 o
  -5   0   7        5.70        7.78      4.64 o
  -4   0   7     3808.88     3977.33     75.23 o
  -3   0   7      563.56      622.21     16.52 o
  -2   0   7       74.37       85.67      4.32 o
  -1   0   7      691.98      709.16     14.59 o
   0   0   7      118.24       86.94      3.14 o
   1   0   7       43.13       35.04      2.09 o
   2   0   7      625.71      597.94     12.33 o
   3   0   7      213.26      197.96      5.24 o
   4   0   7     2647.93     2927.79    100.65 o
   5   0   7      562.84      594.51     12.95 o
   6   0   7      718.88      734.96     16.98 o
   7   0   7      352.47      355.81     11.06 o
   8   0   7       93.19       87.06      9.12 o
   9   0   7       51.70       49.21     13.71 o
  10   0   7      178.07      177.44     16.60 o
  11   0   7       53.43       70.48     14.16 o
 -10   1   7        3.97        4.12     18.80 o
  -9   1   7       78.25       99.31     16.93 o
  -8   1   7      213.86      207.05     13.32 o
  -7   1   7      174.92      172.58      9.30 o
  -6   1   7      265.23      244.04     13.33 o
  -5   1   7      209.68      196.02      9.41 o
  -4   1   7       45.08       38.57      6.11 o
  -3   1   7      112.88      114.40      5.59 o
  -2   1   7     6746.84     7060.55    130.33 o
  -1   1   7     7436.93     7105.16    261.71 o
   0   1   7     1564.78     1543.27     25.39 o
   1   1   7      190.70      180.16      4.28 o
   2   1   7        9.69       12.04      3.42 o
   3   1   7     1541.78     1789.94     27.61 o
   4   1   7      338.23      333.56     17.03 o
   5   1   7     1163.14     1265.42     20.76 o
   6   1   7      115.77      113.82      8.21 o
   7   1   7      112.44      121.99      5.75 o
   8   1   7       35.63       38.85      9.04 o
   9   1   7      224.21      248.30     26.92 o
  10   1   7      241.36      296.41     25.34 o
  11   1   7      522.29      510.78     25.23 o
 -10   2   7      129.71      103.02     21.73 o
  -9   2   7        4.34        3.75     16.38 o
  -8   2   7      836.83      810.14     28.85 o
  -7   2   7      110.97       96.85     11.02 o
  -6   2   7      226.63      209.49     15.33 o
  -5   2   7        2.07        6.88      4.58 o
  -4   2   7      252.80      279.18      9.74 o
  -3   2   7       26.61       24.24      8.72 o
  -2   2   7      920.26      894.70     21.37 o
  -1   2   7      960.27      874.65     21.80 o
   0   2   7     1529.49     1636.06     28.66 o
   1   2   7       86.37       95.46      6.73 o
   2   2   7      459.85      574.27     31.79 o
   3   2   7     7734.62     7665.84    112.96 o
   4   2   7       39.90       30.92      2.61 o
   5   2   7      428.19      426.76     14.47 o
   6   2   7        0.07        1.05      2.65 o
   7   2   7      108.44      114.35      5.42 o
   8   2   7      224.85      223.68     21.73 o
   9   2   7       23.34       20.69     15.80 o
  10   2   7       56.59       59.24     10.96 o
  11   2   7       51.55       55.79     11.21 o
  -9   3   7       93.49       88.92     21.59 o
  -8   3   7      170.45      146.38     13.06 o
  -7   3   7      434.26      471.05     17.31 o
  -6   3   7       92.26       78.98     13.83 o
  -5   3   7      126.01      121.53      8.74 o
  -4   3   7      131.96      107.56      8.02 o
  -3   3   7      668.89      660.65     17.28 o
  -2   3   7      687.94      753.12     16.01 o
  -1   3   7      381.63      373.54     16.82 o
   0   3   7     2520.31     2662.54     44.31 o
   1   3   7      528.79      424.82      8.17 o
   2   3   7      310.60      293.93     14.08 o
   3   3   7      330.53      335.87      8.09 o
   4   3   7        0.74        5.14      1.86 o
   5   3   7       19.84       23.36      2.27 o
   6   3   7       42.94       45.81      3.56 o
   7   3   7        3.11        0.57      7.12 o
   8   3   7        2.15        0.93      4.47 o
   9   3   7      682.22      677.08     31.09 o
  10   3   7      765.35      840.92     28.29 o
  11   3   7        8.75      -19.45     20.20 o
  -9   4   7        3.97      -17.71     20.03 o
  -8   4   7       44.18       39.28      9.76 o
  -7   4   7      115.14       92.39     10.61 o
  -6   4   7      438.74      454.59     22.37 o
  -5   4   7      203.39      203.27     11.14 o
  -4   4   7      332.00      308.17     15.19 o
  -3   4   7       19.61       16.75      4.79 o
  -2   4   7       62.00       69.94      5.00 o
  -1   4   7     1717.57     1721.79     35.68 o
   0   4   7       18.74       19.69      2.53 o
   1   4   7      104.73      114.94      3.41 o
   2   4   7      539.23      540.31     10.81 o
   3   4   7        5.25        2.99      1.87 o
   4   4   7       42.45       41.76      2.52 o
   5   4   7      480.44      472.40      9.02 o
   6   4   7        5.49        1.77      2.06 o
   7   4   7       59.86       66.56      9.96 o
   8   4   7       16.00       15.24      9.89 o
   9   4   7       64.72       73.18      6.72 o
  10   4   7       14.16       11.55     15.90 o
  11   4   7        5.81      -17.71     18.80 o
  -9   5   7      139.71      115.00     20.79 o
  -8   5   7        3.90       12.84     13.11 o
  -7   5   7      106.89      106.93     13.05 o
  -6   5   7      107.26       92.84     11.06 o
  -5   5   7      839.21      892.19     31.39 o
  -4   5   7     2551.28     2620.97     55.69 o
  -3   5   7        0.45       12.67      5.74 o
  -2   5   7      248.95      238.89      9.68 o
  -1   5   7      168.18      139.65      6.44 o
   0   5   7     3570.70     3525.54    155.77 o
   1   5   7       10.02       13.82      2.35 o
   2   5   7      595.56      492.13     20.64 o
   3   5   7       37.26       36.57      2.01 o
   4   5   7      372.15      331.80     11.82 o
   5   5   7      430.08      415.07     14.68 o
   6   5   7       46.44       40.30      6.49 o
   7   5   7     1221.53     1174.45     23.46 o
   8   5   7       40.70       34.96      6.61 o
   9   5   7       51.87       58.69      8.88 o
  10   5   7      262.43      264.82     18.45 o
  11   5   7      134.07      114.97     26.53 o
  -8   6   7        6.81        2.95     12.01 o
  -7   6   7      107.01      128.04     13.74 o
  -6   6   7      694.11      648.01     25.51 o
  -5   6   7      823.51      830.11     50.71 o
  -4   6   7      127.57      148.36     10.64 o
  -3   6   7      223.32      239.99     11.51 o
  -2   6   7       41.61       45.89      5.92 o
  -1   6   7      950.84      899.00     55.27 o
   0   6   7      213.30      238.19      6.96 o
   1   6   7      885.88      864.24     15.26 o
   2   6   7       69.12       70.44      2.95 o
   3   6   7     2747.33     2564.05     64.95 o
   4   6   7       91.29       77.00      2.78 o
   5   6   7      692.45      763.76     23.99 o
   6   6   7      355.51      331.90     16.94 o
   7   6   7       36.61       31.83     11.56 o
   8   6   7      286.02      293.68     45.04 o
   9   6   7      125.98      137.05     22.97 o
  10   6   7        4.32       -1.91      9.59 o
  11   6   7       32.38       60.93     24.49 o
  -8   7   7      143.22      111.21     17.76 o
  -7   7   7       93.64       99.48     15.34 o
  -6   7   7       57.40       48.37     13.55 o
  -5   7   7      206.63      182.51     14.58 o
  -4   7   7       30.85       36.16     10.27 o
  -3   7   7        3.71       -0.07      6.09 o
  -2   7   7      442.77      375.47     29.83 o
  -1   7   7     4719.07     4560.67    189.11 o
   0   7   7      865.40      895.02     43.95 o
   1   7   7       76.57       75.57      5.98 o
   2   7   7      698.25      677.86     19.11 o
   3   7   7      417.72      385.89      9.11 o
   4   7   7     1021.78     1098.92     42.83 o
   5   7   7     1156.36     1134.28     33.58 o
   6   7   7      157.63      151.77      8.32 o
   7   7   7       45.42       42.91      7.11 o
   8   7   7      940.42      933.61     70.29 o
   9   7   7       28.19       31.93      9.32 o
  10   7   7        4.37       -9.97     10.14 o
  11   7   7       82.47       86.50     23.33 o
  -7   8   7       27.71       21.90     20.66 o
  -6   8   7       13.90       20.12     11.54 o
  -5   8   7      541.57      617.16     25.55 o
  -4   8   7      436.33      433.83     39.88 o
  -3   8   7        0.04        0.00      7.47 o
  -2   8   7      614.25      622.34     17.28 o
  -1   8   7       78.47       82.29      7.69 o
   0   8   7      234.74      246.30      8.33 o
   1   8   7     1944.78     1872.69     34.50 o
   2   8   7       62.44       61.28      3.67 o
   3   8   7       53.75       50.51      3.09 o
   4   8   7      947.17      985.38     17.37 o
   5   8   7        6.06       15.60      6.85 o
   6   8   7     1376.84     1436.35     43.06 o
   7   8   7      121.78      112.68      9.52 o
   8   8   7      588.37      613.26     37.96 o
   9   8   7       99.80      118.23     11.05 o
  10   8   7       46.91       49.80     10.65 o
  11   8   7       82.12      100.06     22.51 o
  -6   9   7       93.27       85.70     28.33 o
  -5   9   7      723.86      837.45     44.68 o
  -4   9   7       55.50       74.20     12.13 o
  -3   9   7       27.47       26.86      9.99 o
  -2   9   7      622.97      632.26     22.05 o
  -1   9   7      293.73      276.80     10.95 o
   0   9   7       10.20        8.17      4.55 o
   1   9   7      787.38      793.15     17.10 o
   2   9   7     1044.41     1096.27     73.41 o
   3   9   7     1261.60     1159.28     26.39 o
   4   9   7      145.84      143.44      5.76 o
   5   9   7       45.15       38.21      7.08 o
   6   9   7     1191.96     1140.16     30.76 o
   7   9   7     1053.29     1107.33     96.14 o
   8   9   7       15.01       23.11      8.51 o
   9   9   7       61.35       64.15      9.79 o
  10   9   7       12.82       17.92     11.68 o
  -5  10   7      259.80      229.95     18.84 o
  -4  10   7      131.06      100.80     26.16 o
  -3  10   7        0.15        4.10     10.08 o
  -2  10   7        1.59        1.05      8.71 o
  -1  10   7       63.27       63.03      8.27 o
   0  10   7     1380.46     1356.25     38.25 o
   1  10   7      364.93      403.87     14.85 o
   2  10   7       28.30       27.28      6.16 o
   3  10   7     1141.93     1100.97     31.84 o
   4  10   7       17.44       19.45      3.75 o
   6  10   7      275.70      272.94     12.99 o
   7  10   7      127.31      111.53     19.05 o
   8  10   7      132.81      111.61     17.85 o
   9  10   7       42.06       46.65     11.35 o
  10  10   7       24.94        4.69     11.75 o
  -5  11   7       40.36       37.42     15.31 o
  -4  11   7      895.39      897.88    103.79 o
  -3  11   7       98.79       97.96     15.36 o
  -2  11   7        0.59       -2.42     12.98 o
  -1  11   7      561.85      637.33     32.63 o
   0  11   7      205.45      208.25     16.52 o
   1  11   7       60.71       62.08      7.56 o
   2  11   7     1685.91     1679.93     43.86 o
   3  11   7      307.32      292.03     12.60 o
   5  11   7        0.83       -2.42     11.27 o
   6  11   7        0.20        1.00     11.41 o
   7  11   7       12.73       13.40      8.43 o
   8  11   7       83.35       72.27     11.25 o
   9  11   7       43.37       52.91     14.92 o
  -3  12   7      124.29      141.67     23.74 o
  -2  12   7      952.86     1069.37     60.35 o
  -1  12   7      734.30      838.40     43.83 o
   1  12   7      251.55      216.87     17.95 o
   2  12   7       80.39       87.18      9.30 o
   3  12   7       11.88        5.07      7.15 o
   5  12   7      262.12      292.65     26.53 o
   6  12   7      225.09      164.07     26.99 o
   7  12   7      118.33      150.79     30.36 o
   8  12   7       74.22       53.46     21.46 o
   9  12   7       32.85       39.32     14.10 o
  -2  13   7        5.94       21.11     17.64 o
  -1  13   7       19.37       13.62     14.71 o
   2  13   7       13.06       18.80     10.56 o
   3  13   7      266.07      258.96     22.58 o
   4  13   7     1058.05     1113.27     52.96 o
   5  13   7        6.06       29.22     17.78 o
   6  13   7      195.87      187.99     20.23 o
   7  13   7       79.75       95.66     23.09 o
   8  13   7        1.50      -15.02     22.17 o
   0  14   7      583.88      519.43     36.17 o
   1  14   7       33.89       42.67     17.13 o
   2  14   7        8.01        3.41     11.92 o
   3  14   7      191.96     2457.02    783.02 o
   5  14   7       92.38      102.65     21.69 o
   6  14   7      273.67      274.02     30.55 o
   7  14   7      411.20     5142.84   1225.48 o
  -4 -14   8      195.91      162.62     26.36 o
  -2 -14   8        0.61       -1.70     13.35 o
  -1 -14   8       88.85       99.68     18.42 o
  -6 -13   8       55.87       50.74     21.56 o
  -5 -13   8       81.18       65.63     24.21 o
  -4 -13   8       26.51       35.32     18.63 o
  -3 -13   8      210.34      250.11     16.35 o
  -2 -13   8       77.61       73.97     17.13 o
   0 -13   8       93.21       86.50     20.60 o
   1 -13   8      153.15      106.80     20.60 o
   2 -13   8       62.07       51.02     21.35 o
  -7 -12   8       66.06      139.49     26.16 o
  -6 -12   8       72.65       98.93     22.75 o
  -5 -12   8       33.67       45.36     16.42 o
  -4 -12   8      483.33      526.17     22.85 o
  -3 -12   8        3.75       -0.34      8.96 o
  -2 -12   8      184.01      162.14     13.15 o
   0 -12   8       12.71       16.62     14.61 o
   1 -12   8      375.52      451.96     33.75 o
   2 -12   8      378.51      403.87     32.63 o
   3 -12   8        5.09       23.91     18.77 o
  -8 -11   8      265.99      276.47     32.52 o
  -5 -11   8      926.02      991.17     33.68 o
  -4 -11   8      140.18      151.07     10.90 o
  -3 -11   8      114.68      124.65     10.73 o
  -2 -11   8      143.43      153.80     11.00 o
  -1 -11   8        1.32       -0.34      7.59 o
   0 -11   8       23.15       27.28     13.69 o
   1 -11   8       18.09       20.09     13.25 o
   2 -11   8       59.44       62.74     22.61 o
   3 -11   8      157.76      124.56     15.46 o
   4 -11   8        7.39       13.10     15.15 o
   5 -11   8       37.67       49.98     16.75 o
  -9 -10   8       29.69      -14.30     20.40 o
  -8 -10   8       58.32       47.64     18.36 o
  -7 -10   8        4.28        8.17     15.63 o
  -6 -10   8      353.80      348.77     28.27 o
  -5 -10   8       33.89       32.32      7.12 o
  -4 -10   8      234.43      256.00     12.98 o
  -3 -10   8     1188.31     1242.41     37.73 o
  -2 -10   8      168.64      158.87     10.25 o
  -1 -10   8       72.91       71.76      7.83 o
   0 -10   8       16.08       29.78      6.42 o
   1 -10   8       40.48       33.83     22.34 o
   2 -10   8        0.47       -8.53      9.21 o
   3 -10   8      161.22      153.74     14.06 o
   4 -10   8       23.30       27.55     12.01 o
   5 -10   8      232.67      200.25     19.37 o
   6 -10   8       83.37       67.64     16.47 o
  -9  -9   8        0.07       32.73     24.93 o
  -8  -9   8        1.12       -5.41     15.63 o
  -7  -9   8      274.42      255.42     25.37 o
  -6  -9   8      120.41      106.05      9.13 o
  -5  -9   8       16.25       18.32      5.86 o
  -4  -9   8       90.04       79.79      8.24 o
  -3  -9   8      355.54      354.32     14.58 o
  -2  -9   8      142.40      145.54      7.56 o
  -1  -9   8      182.55      169.57     14.68 o
   0  -9   8      924.67      948.32     21.00 o
   1  -9   8      145.75      136.58      7.77 o
   2  -9   8        6.28       12.48      8.13 o
   3  -9   8        2.41       -8.31      8.31 o
   4  -9   8       22.81       34.74     12.24 o
   5  -9   8       98.21       79.48     14.13 o
   6  -9   8      258.27      236.24     20.01 o
 -10  -8   8       14.64       12.57     26.56 o
  -9  -8   8        0.22       -2.89     12.14 o
  -8  -8   8       33.90       35.83     10.89 o
  -7  -8   8       29.84       36.94      6.13 o
  -6  -8   8        0.02        4.17      4.53 o
  -5  -8   8      323.70      321.08     13.21 o
  -4  -8   8       72.32       69.27      6.44 o
  -3  -8   8      366.64      354.27     29.34 o
  -2  -8   8     1959.33     2022.26    121.90 o
  -1  -8   8     4280.78     4635.67     79.13 o
   0  -8   8     1015.31     1061.30     21.01 o
   1  -8   8      145.31      143.27      8.46 o
   2  -8   8      244.11      257.44     13.19 o
   3  -8   8        5.52       16.83     11.24 o
   4  -8   8      487.58      505.44     22.00 o
   5  -8   8        1.58      -11.05     11.05 o
   6  -8   8      191.40      190.22     17.04 o
   7  -8   8       30.64       16.31     11.98 o
 -10  -7   8      242.73      325.75     33.99 o
  -9  -7   8        3.06        8.17     15.31 o
  -8  -7   8      535.81      582.10     17.92 o
  -7  -7   8       76.72       85.08      7.31 o
  -6  -7   8        6.52        1.13      3.13 o
  -5  -7   8      238.30      246.34      8.89 o
  -4  -7   8      121.33      122.01      5.86 o
  -3  -7   8       59.78       50.28      4.44 o
  -2  -7   8     1647.51     1651.68     34.30 o
  -1  -7   8      246.25      230.24      8.28 o
   0  -7   8      375.78      369.69     10.74 o
   1  -7   8      376.54      388.46     11.12 o
   2  -7   8       83.14       77.03      5.34 o
   3  -7   8      489.34      524.18     20.29 o
   4  -7   8       32.16       39.40      8.55 o
   5  -7   8       15.79       13.27      9.21 o
   6  -7   8       34.51       27.92     12.31 o
   7  -7   8      218.27      222.80     19.02 o
   8  -7   8        0.11        2.16     14.87 o
 -10  -6   8        6.38      -17.37     17.37 o
  -9  -6   8        1.35        3.87      7.38 o
  -8  -6   8      324.28      344.86     13.06 o
  -7  -6   8        1.28       -2.74      4.76 o
  -6  -6   8      348.14      342.03     24.37 o
  -5  -6   8        0.94       -2.87      3.69 o
  -4  -6   8      901.45      933.44     18.72 o
  -3  -6   8     1108.74     1081.37     27.42 o
  -2  -6   8      568.52      582.10     14.00 o
  -1  -6   8      265.62      250.79     17.50 o
   0  -6   8     1456.68     1480.72     71.55 o
   1  -6   8      341.28      355.03      9.40 o
   2  -6   8      112.64      127.22      9.74 o
   3  -6   8       34.91       29.14      7.22 o
   4  -6   8      114.72      120.74     12.94 o
   5  -6   8      405.71      405.62     32.57 o
   6  -6   8       58.17       59.78     10.79 o
   7  -6   8       90.88      106.20     13.55 o
   8  -6   8      232.87      199.01     18.20 o
 -10  -5   8       33.13       33.38     22.37 o
  -9  -5   8       12.25       11.45      7.48 o
  -8  -5   8      114.82      113.69     17.44 o
  -7  -5   8       47.98       37.73      6.33 o
  -6  -5   8       76.49       73.69      5.85 o
  -5  -5   8      340.88      312.66     20.20 o
  -4  -5   8       77.77       71.49      3.87 o
  -3  -5   8     1462.95     1429.71     39.88 o
  -2  -5   8       28.51       24.07      2.88 o
  -1  -5   8     2173.88     2004.44     65.10 o
   0  -5   8       16.77       13.74      3.07 o
   1  -5   8      126.39      125.57      4.99 o
   2  -5   8     1102.22     1081.52     19.43 o
   3  -5   8      600.50      604.20     12.24 o
   4  -5   8      282.22      278.89     16.09 o
   5  -5   8        6.47        6.44     10.05 o
   6  -5   8        0.83        4.68      6.12 o
   7  -5   8        2.35       -5.49      6.43 o
   8  -5   8      484.52      490.77     18.60 o
   9  -5   8      105.42       98.93     26.05 o
 -10  -4   8       30.03       34.43     11.27 o
  -9  -4   8      272.07      247.79     15.12 o
  -8  -4   8       63.95       69.45      7.51 o
  -7  -4   8       95.85      105.81      6.89 o
  -6  -4   8       32.75       31.43      4.30 o
  -5  -4   8      702.14      696.06     14.95 o
  -4  -4   8     1805.52     1817.89     31.57 o
  -3  -4   8        0.00        2.48      2.57 o
  -2  -4   8      375.45      357.36     17.25 o
  -1  -4   8      362.44      366.25      8.10 o
   0  -4   8      971.15     1014.76     21.72 o
   1  -4   8      684.58      702.31     31.60 o
   2  -4   8     1669.23     1725.09     37.79 o
   3  -4   8      192.43      197.48      4.61 o
   4  -4   8      472.23      468.75     10.70 o
   5  -4   8       63.14       67.98      5.73 o
   6  -4   8       69.08       64.46      6.63 o
   7  -4   8       62.63       56.92      7.34 o
   8  -4   8       26.30       28.16      8.15 o
   9  -4   8        5.23       12.03     11.37 o
 -10  -3   8       42.17       25.95     11.27 o
  -9  -3   8      101.25       92.09     11.68 o
  -8  -3   8       13.93       18.02      7.22 o
  -7  -3   8       19.35       14.77      5.58 o
  -6  -3   8      439.80      415.41     10.07 o
  -5  -3   8        2.27        3.88      3.59 o
  -4  -3   8       80.72       75.49      5.41 o
  -3  -3   8      780.36      676.62     15.26 o
  -2  -3   8     1285.31     1241.35     23.33 o
  -1  -3   8     1176.21     1124.29     22.19 o
   0  -3   8      754.70      791.50     18.62 o
   1  -3   8      124.36      106.25      8.33 o
   2  -3   8      582.38      703.75     35.59 o
   3  -3   8      436.23      479.22     10.56 o
   4  -3   8      323.68      317.76      6.94 o
   5  -3   8       77.60       77.02      4.59 o
   6  -3   8        1.97        5.55      4.90 o
   7  -3   8      234.71      242.69     12.11 o
   8  -3   8      116.32       95.87      9.00 o
   9  -3   8      359.65      377.88     55.36 o
  10  -3   8      131.92      161.43     17.53 o
 -10  -2   8       70.06       96.38     19.58 o
  -9  -2   8      726.04      768.31     28.64 o
  -8  -2   8       93.83       84.46     10.18 o
  -7  -2   8        3.91       14.66      5.54 o
  -6  -2   8       29.32       29.69      4.43 o
  -5  -2   8      280.45      278.02      8.68 o
  -4  -2   8     1018.90     1097.39     24.97 o
  -3  -2   8        2.33        2.69      2.99 o
  -2  -2   8        1.62        2.66      2.52 o
  -1  -2   8       96.17      118.83      6.47 o
   0  -2   8     2909.71     3186.09     60.80 o
   1  -2   8      361.22      279.63      8.88 o
   2  -2   8       98.12       87.52      5.35 o
   3  -2   8     2618.23     2533.26    146.58 o
   4  -2   8      346.72      367.90     13.15 o
   5  -2   8      237.11      233.99      6.24 o
   6  -2   8      216.55      227.17      7.89 o
   7  -2   8       22.13       17.43      6.55 o
   8  -2   8      364.09      341.45     13.23 o
   9  -2   8        1.80        1.94      9.22 o
  10  -2   8       54.56       60.30     13.05 o
 -10  -1   8       48.47       42.67     17.13 o
  -9  -1   8      748.81      845.89     31.13 o
  -8  -1   8      260.83      227.33     14.47 o
  -7  -1   8      282.08      300.30     17.78 o
  -6  -1   8       68.38       57.70      5.32 o
  -5  -1   8      129.18      146.46     17.61 o
  -4  -1   8      172.02      153.62      6.89 o
  -3  -1   8     1348.39     1455.99     31.80 o
  -2  -1   8      304.58      243.35     12.46 o
  -1  -1   8      143.83      141.87      5.49 o
   0  -1   8     1907.97     2007.54     39.06 o
   1  -1   8      407.17      450.63     15.31 o
   2  -1   8     2520.06     2599.97     63.96 o
   3  -1   8     4654.20     5188.72     98.57 o
   4  -1   8      466.15      536.65     11.07 o
   5  -1   8      162.13      173.99     13.01 o
   6  -1   8     1487.13     1525.29     31.41 o
   7  -1   8      142.97      142.96      9.50 o
   8  -1   8       34.93       51.55     15.39 o
   9  -1   8      119.07      126.49     11.40 o
  10  -1   8        0.01        1.42      4.75 o
 -10   0   8      286.99      243.74     25.92 o
  -9   0   8        1.38        0.34     15.16 o
  -8   0   8        9.80        2.42      9.20 o
  -7   0   8      315.37      317.84     12.16 o
  -6   0   8       52.22       56.98      5.95 o
  -5   0   8     1104.31     1095.89     56.36 o
  -4   0   8      948.59     1011.51     23.90 o
  -3   0   8       18.80       13.32      3.13 o
  -2   0   8     1469.56     1538.40     34.84 o
  -1   0   8     1935.27     1785.19     35.51 o
   0   0   8       91.36       72.57      6.59 o
   1   0   8      746.83      682.75     13.56 o
   2   0   8      406.65      374.26      9.26 o
   3   0   8      575.45      605.65     33.03 o
   4   0   8       65.97       74.48      3.49 o
   5   0   8      229.93      284.52      8.36 o
   6   0   8       52.84       46.84      4.23 o
   7   0   8      765.50      852.18     18.87 o
   8   0   8       83.37       89.09     17.98 o
   9   0   8        3.40        9.18      9.42 o
  10   0   8       57.72       72.94     12.44 o
  11   0   8       65.14       56.59     14.07 o
 -10   1   8        1.18       -2.42     18.49 o
  -9   1   8        0.89       -5.41     15.63 o
  -8   1   8      214.23      195.78     10.97 o
  -7   1   8      110.96      101.87      8.77 o
  -6   1   8      332.45      316.39     12.44 o
  -5   1   8     2344.36     2312.49     49.47 o
  -4   1   8      190.19      195.17      8.36 o
  -3   1   8      575.40      534.11     23.35 o
  -2   1   8      179.79      165.50      6.21 o
  -1   1   8       38.90       29.15      3.22 o
   0   1   8    13774.15    13139.72    421.72 o
   1   1   8       26.47       30.89      2.20 o
   2   1   8     3477.15     3463.23     52.09 o
   3   1   8      322.54      319.81      7.43 o
   4   1   8     1792.69     1965.75     65.12 o
   5   1   8      238.00      263.52      9.25 o
   6   1   8      313.19      356.87     14.29 o
   7   1   8      707.54      726.73     28.90 o
   8   1   8        7.29        5.25      5.47 o
   9   1   8       64.68       65.64     16.01 o
  10   1   8        7.47        3.22     12.06 o
  11   1   8      189.32      151.49     16.78 o
  -9   2   8      111.21      103.39     19.51 o
  -8   2   8       53.23       43.82     12.06 o
  -7   2   8      275.07      307.91     13.69 o
  -6   2   8      403.10      389.09     16.59 o
  -5   2   8      708.10      730.90     20.58 o
  -4   2   8      691.13      677.07     19.63 o
  -3   2   8        3.94        0.87      3.50 o
  -2   2   8        3.20        3.09      2.70 o
  -1   2   8     1188.77     1243.12     26.12 o
   0   2   8      187.83      147.63      4.74 o
   1   2   8      136.33      180.41      4.95 o
   2   2   8     2011.02     2178.32     29.46 o
   3   2   8      337.20      349.23     10.42 o
   4   2   8        3.10       11.60      2.33 o
   5   2   8      350.29      378.22      8.07 o
   6   2   8      358.52      387.66     13.83 o
   7   2   8     1334.63     1399.97     25.76 o
   8   2   8      282.36      283.07     11.27 o
   9   2   8       17.76       29.49      6.69 o
  10   2   8        0.00       -9.44      9.44 o
  11   2   8       29.92       28.72     18.12 o
  -9   3   8       36.55       65.93     23.67 o
  -8   3   8      431.22      454.51     35.81 o
  -7   3   8       24.00       24.37      9.50 o
  -6   3   8     1452.52     1384.70     71.67 o
  -5   3   8       14.33        4.17      4.96 o
  -4   3   8      318.30      341.90     10.78 o
  -3   3   8       86.25       82.73      5.57 o
  -2   3   8       18.65       25.75      4.56 o
  -1   3   8     1430.42     1413.99     75.25 o
   0   3   8      163.35      166.57      5.37 o
   1   3   8     1768.75     1766.18     56.99 o
   2   3   8     1398.88     1313.00     34.33 o
   3   3   8      734.69      718.51     15.75 o
   4   3   8     2141.38     2338.96     37.61 o
   5   3   8      168.31      174.40      5.14 o
   6   3   8       47.95       47.62      5.70 o
   7   3   8       14.85       18.05      6.45 o
   8   3   8      169.46      190.69      8.70 o
   9   3   8       18.04       20.96      6.58 o
  10   3   8      130.03      130.90     10.40 o
  11   3   8        4.74       -4.43     17.40 o
  -9   4   8      138.86      167.35     25.78 o
  -8   4   8       26.52       19.36     12.85 o
  -7   4   8        0.06      -10.08     11.55 o
  -6   4   8      136.95      130.14     10.71 o
  -5   4   8      358.76      332.14     15.22 o
  -4   4   8      112.84      107.52     13.91 o
  -3   4   8     2422.19     2355.66     50.22 o
  -2   4   8      742.35      715.23     16.31 o
  -1   4   8      845.57      848.59     19.72 o
   0   4   8      517.51      388.58     15.33 o
   1   4   8      419.41      398.67      8.15 o
   2   4   8     2089.72     2018.71     61.73 o
   3   4   8       61.87       73.55      2.83 o
   4   4   8      617.09      602.35     11.75 o
   5   4   8      180.56      185.49     17.25 o
   6   4   8      541.95      569.86     18.58 o
   7   4   8      370.60      425.28     23.14 o
   8   4   8     1819.50     1853.47    149.64 o
   9   4   8       14.52       13.57      5.36 o
  10   4   8       85.51       72.71     13.46 o
  11   4   8       17.98       13.89     18.02 o
  -8   5   8      123.86      118.67     17.88 o
  -7   5   8       24.96       26.81      8.68 o
  -6   5   8     1178.38     1163.12     77.67 o
  -5   5   8     1174.75     1260.09     39.71 o
  -4   5   8       38.94       49.79     19.26 o
  -3   5   8        3.42       14.39      5.78 o
  -2   5   8     1032.78     1005.61     24.32 o
  -1   5   8      616.39      606.53     19.48 o
   0   5   8     2664.13     2720.14     51.03 o
   1   5   8        7.62       15.55      3.78 o
   2   5   8     1957.46     1875.41     27.33 o
   3   5   8        7.27        7.07      2.55 o
   4   5   8       69.19       67.05      2.86 o
   5   5   8      917.54      911.19     28.40 o
   6   5   8     3283.86     3370.95     91.15 o
   7   5   8       98.29       94.40      7.56 o
   8   5   8      110.19      121.17      6.30 o
   9   5   8       60.94       59.62     11.41 o
  10   5   8        7.24       16.21     11.63 o
  11   5   8       25.33        4.43     22.14 o
  -8   6   8        2.47       -3.52     14.92 o
  -7   6   8      241.58      261.90     18.76 o
  -6   6   8        0.91        3.67      9.31 o
  -5   6   8        0.48        8.41      7.27 o
  -4   6   8      652.21      620.99     22.75 o
  -3   6   8       20.49       33.65      7.09 o
  -2   6   8     1342.18     1339.96     31.04 o
  -1   6   8      153.98      143.77      7.99 o
   0   6   8     1497.50     1518.78     27.30 o
   1   6   8      640.98      619.94     43.40 o
   2   6   8        5.07       13.25      2.30 o
   3   6   8      106.03       88.14      5.47 o
   4   6   8      348.04      337.70      7.76 o
   7   6   8       28.51       20.69      7.02 o
   8   6   8       28.24       26.87     13.45 o
   9   6   8        3.39       11.28     11.22 o
  10   6   8       31.68       10.40     10.88 o
  11   6   8        3.65        5.76     19.38 o
  -7   7   8      128.14      101.28     15.23 o
  -6   7   8       66.97       75.95     20.23 o
  -5   7   8       12.29       12.30     14.32 o
  -4   7   8      249.71      270.99     13.83 o
  -3   7   8        7.65        6.52     10.92 o
  -2   7   8        4.63       -4.15      4.15 o
  -1   7   8       10.83        9.14      3.98 o
   0   7   8       63.62       62.42      3.91 o
   1   7   8        6.45        7.75      3.20 o
   2   7   8     2009.49     2037.21     71.38 o
   3   7   8      188.67      168.35      4.69 o
   4   7   8        2.73        1.07      8.31 o
   6   7   8      582.16      531.28     19.58 o
   7   7   8        7.58       10.11      5.92 o
   8   7   8       19.44       17.25     12.72 o
   9   7   8      186.26      173.33     15.41 o
  10   7   8      375.98      358.26     22.44 o
  11   7   8      273.97      323.09     33.82 o
  -7   8   8       38.63       30.20     39.03 o
  -6   8   8       18.92       12.36     13.21 o
  -5   8   8        5.51       -4.07     11.00 o
  -4   8   8       13.41       16.55     19.40 o
  -3   8   8      670.54      715.29     25.41 o
  -2   8   8      782.74      853.25     26.38 o
  -1   8   8     1137.24     1199.93     53.21 o
   0   8   8      277.24      237.22      8.42 o
   1   8   8      131.16      132.45      5.66 o
   2   8   8       35.35       28.96      3.61 o
   3   8   8      396.71      377.27     10.99 o
   4   8   8       10.65       15.54      5.77 o
   5   8   8       76.31       57.52     10.93 o
   7   8   8        1.57       -3.27      9.21 o
   8   8   8        6.91       17.39      7.90 o
   9   8   8      421.43      431.50     37.70 o
  10   8   8      517.76      497.08     26.43 o
  11   8   8       41.76       48.67     29.87 o
  -6   9   8      375.17      379.11     45.74 o
  -5   9   8      100.27       98.88     13.43 o
  -4   9   8       38.13        9.80     11.94 o
  -3   9   8      214.52      247.24     14.46 o
  -2   9   8       11.23       14.84      7.85 o
  -1   9   8      449.90      425.35     12.80 o
   0   9   8      171.69      171.89      7.77 o
   1   9   8        0.57        1.37      7.82 o
   2   9   8     1024.52     1023.85     60.35 o
   3   9   8       28.99       25.93      4.47 o
   4   9   8     1558.20     1642.33     34.40 o
   5   9   8      126.81      119.37     13.32 o
   7   9   8       18.30       15.78      8.61 o
   8   9   8       11.59        8.25      7.63 o
   9   9   8       10.27        9.29     11.27 o
  10   9   8       90.39       80.81     15.34 o
  -5  10   8       15.98       19.55     13.39 o
  -4  10   8        1.46        3.39     15.12 o
  -3  10   8      226.53      217.03     15.52 o
  -2  10   8      194.32      173.29     12.65 o
  -1  10   8      399.35      358.68     15.92 o
   0  10   8       96.54      107.87     22.34 o
   1  10   8      116.15      122.60      8.58 o
   2  10   8      402.01      376.19     14.30 o
   3  10   8       86.46       84.80      6.81 o
   4  10   8        7.13       10.56      4.43 o
   5  10   8       46.25       41.24     12.33 o
   7  10   8      132.52      134.26     13.15 o
   8  10   8        1.55        2.30     11.30 o
   9  10   8      199.51      172.82     17.60 o
  10  10   8       76.24       61.49     17.43 o
  -4  11   8        1.21       30.07     14.62 o
  -3  11   8      226.42      220.14     26.63 o
  -2  11   8      315.52      356.40     25.10 o
  -1  11   8      393.10      418.11     24.15 o
   1  11   8      388.98      348.77     15.16 o
   2  11   8       72.28       81.43      8.31 o
   3  11   8      648.21      694.48     23.33 o
   4  11   8      133.83      116.17     14.30 o
   5  11   8        4.49        5.76     13.89 o
   6  11   8      135.56      136.45     12.27 o
   7  11   8       58.99       35.40      9.84 o
   8  11   8        1.90        4.80     10.36 o
   9  11   8      110.98      111.99     17.24 o
  -2  12   8     1159.72     1329.76     71.35 o
  -1  12   8       48.01       72.06     16.93 o
   0  12   8        2.12        6.78     11.51 o
   1  12   8      541.27      632.70     33.41 o
   2  12   8      103.51      101.90     10.05 o
   3  12   8      168.81      172.15     10.66 o
   4  12   8      117.56       95.66     13.72 o
   5  12   8      117.85      130.50     16.45 o
   6  12   8       19.84       12.28     10.37 o
   7  12   8        8.58       -1.32     11.34 o
   8  12   8       28.31        9.61     12.49 o
   9  12   8      135.54      118.24     51.20 o
  -2  13   8       23.02       30.04     18.42 o
  -1  13   8      229.81      278.31     25.24 o
   0  13   8        1.48       19.79     13.96 o
   1  13   8      158.09      151.07     15.87 o
   2  13   8       80.58       96.04     13.76 o
   5  13   8       12.80        8.82     16.35 o
   7  13   8       17.95       41.96     21.05 o
   8  13   8       34.94     1500.45   1012.22 o
   1  14   8      266.14      261.93     23.91 o
   2  14   8      206.15      187.00     17.16 o
   3  14   8      446.18     6759.15   1062.04 o
   5  14   8        1.79       -8.51     19.68 o
  -2 -14   9        2.10      -15.97     15.97 o
  -6 -13   9      674.61      733.91     55.99 o
  -5 -13   9        8.13       27.28     20.06 o
  -3 -13   9      165.21      142.56     13.66 o
  -2 -13   9       25.74       16.04     14.03 o
  -1 -13   9      240.14      244.90     24.83 o
   0 -13   9       27.21       21.80     15.33 o
   1 -13   9        0.01        5.76     16.28 o
  -7 -12   9      401.91      390.63     38.65 o
  -6 -12   9      145.48      178.52     27.62 o
  -5 -12   9      484.01      527.87     43.25 o
  -4 -12   9      470.61      487.96     22.82 o
  -3 -12   9      192.12      209.85     13.35 o
  -2 -12   9      238.01      262.54     15.56 o
  -1 -12   9     1166.78     1241.11     58.51 o
   0 -12   9       28.45        7.15     14.61 o
   1 -12   9       18.20       18.32     15.02 o
   3 -12   9      130.10      149.71     23.94 o
  -8 -11   9       17.28       15.29     23.09 o
  -7 -11   9       26.31       34.43     20.81 o
  -6 -11   9      342.87      311.24     28.64 o
  -5 -11   9       84.58       84.80      9.84 o
  -4 -11   9       15.73       21.11      8.48 o
  -3 -11   9        0.19        6.78      7.76 o
  -2 -11   9      504.79      613.35     22.85 o
  -1 -11   9      162.61      157.95     11.14 o
   1 -11   9     1156.71     1370.42     61.47 o
   2 -11   9      222.88      209.90     15.75 o
   3 -11   9        0.25      -10.84     11.79 o
   4 -11   9      139.00      112.53     16.43 o
  -8 -10   9      276.24      348.77     34.46 o
  -7 -10   9       61.65       58.64     16.96 o
  -6 -10   9       52.22       73.32     20.23 o
  -5 -10   9      151.66      147.91     10.76 o
  -4 -10   9      305.58      317.81     15.12 o
  -3 -10   9     1357.32     1555.28     46.59 o
  -2 -10   9     1733.13     1880.76     52.82 o
  -1 -10   9        0.32       -1.36      6.78 o
   0 -10   9        0.15        2.41      6.66 o
   1 -10   9      164.51      141.23     12.19 o
   2 -10   9       42.38       35.68     11.05 o
   3 -10   9      273.96      273.61     16.95 o
   4 -10   9        7.92        8.29     13.21 o
   5 -10   9       43.53       29.25     13.65 o
  -9  -9   9      304.17      288.87     32.63 o
  -8  -9   9      210.21      187.99     24.28 o
  -7  -9   9       58.85       80.78     20.23 o
  -6  -9   9       25.92       16.35      6.85 o
  -5  -9   9       15.28        8.82      6.47 o
  -4  -9   9     1703.55     1789.08     53.09 o
  -3  -9   9      950.62      935.05     30.48 o
  -2  -9   9       32.53       30.65      6.74 o
  -1  -9   9        2.15        6.83      4.95 o
   0  -9   9      591.11      569.14     15.60 o
   1  -9   9        6.58       -2.25      5.24 o
   2  -9   9       44.47       37.98      8.70 o
   3  -9   9      807.70      846.47     29.58 o
   4  -9   9       68.50       66.79     11.31 o
   5  -9   9      184.42      187.34     17.23 o
   6  -9   9       43.24       27.97     14.65 o
  -9  -8   9      127.92      133.02     23.84 o
  -8  -8   9        3.28      -15.29     15.60 o
  -7  -8   9        0.21       -7.12      7.12 o
  -6  -8   9       55.26       57.79      7.87 o
  -5  -8   9      247.77      246.64     12.16 o
  -4  -8   9      171.31      172.63      9.71 o
  -3  -8   9       94.07       77.50     11.56 o
  -2  -8   9        0.39        1.99      4.57 o
  -1  -8   9     1801.83     1987.40     63.65 o
   0  -8   9      292.58      294.02     19.31 o
   1  -8   9       14.85        9.95      5.28 o
   2  -8   9     3754.56     4177.26    195.48 o
   3  -8   9        5.96       -3.19      7.49 o
   4  -8   9        8.39        6.14      9.63 o
   5  -8   9       93.26      119.95     12.68 o
   6  -8   9       13.70       29.65     13.85 o
   7  -8   9        1.41      -10.79     30.99 o
 -10  -7   9       18.72       16.35     25.51 o
  -9  -7   9      506.47      475.02     39.40 o
  -8  -7   9      115.58      109.12     10.42 o
  -7  -7   9       50.82       45.87      7.76 o
  -6  -7   9       91.02       82.11      7.02 o
  -5  -7   9      160.18      153.09     11.48 o
  -4  -7   9      400.54      433.49     32.54 o
  -3  -7   9      323.02      326.37     10.09 o
  -2  -7   9     1848.13     1953.67     97.30 o
  -1  -7   9      603.87      601.74     15.21 o
   0  -7   9     1244.00     1216.08     29.78 o
   1  -7   9      977.56      949.96     21.67 o
   2  -7   9      748.49      742.80     17.82 o
   3  -7   9        1.18       -1.90      7.31 o
   4  -7   9       98.31      105.26     18.53 o
   5  -7   9       87.42       78.47     11.80 o
   6  -7   9        1.76       -8.64     10.96 o
   7  -7   9       33.06       20.13     14.57 o
   8  -7   9      140.22      108.58     17.99 o
 -10  -6   9        3.68       17.10     20.43 o
  -9  -6   9       30.70       25.95     10.15 o
  -8  -6   9        1.75        8.82      8.11 o
  -7  -6   9      110.76      115.35      9.91 o
  -6  -6   9      317.00      300.27     14.07 o
  -5  -6   9       42.26       52.10      6.20 o
  -4  -6   9      165.10      158.31      6.81 o
  -3  -6   9     1547.91     1573.62     66.17 o
  -2  -6   9      278.21      266.78     13.67 o
  -1  -6   9      395.73      383.56     10.82 o
   0  -6   9     2408.41     2665.60     46.34 o
   1  -6   9      310.09      334.30      9.84 o
   2  -6   9        2.96       -0.20      3.43 o
   3  -6   9      840.17      861.42     31.09 o
   4  -6   9      451.62      505.95     15.65 o
   5  -6   9      178.28      177.99     11.97 o
   6  -6   9       33.33       39.59     11.58 o
   7  -6   9       67.40       70.46     12.56 o
   8  -6   9       61.87       48.19     14.11 o
 -10  -5   9      180.36      207.20     30.28 o
  -9  -5   9        0.45        6.13      9.84 o
  -8  -5   9       52.83       47.88      9.20 o
  -7  -5   9       43.68       48.39      7.97 o
  -6  -5   9      272.77      252.46     12.33 o
  -5  -5   9      207.15      178.12     24.35 o
  -4  -5   9     1069.54      983.16     20.02 o
  -3  -5   9     1520.64     1510.64     27.87 o
  -2  -5   9      964.51     1082.62     20.21 o
  -1  -5   9      498.96      512.14     10.97 o
   0  -5   9      208.77      209.87      6.88 o
   1  -5   9       47.77       46.17      3.95 o
   2  -5   9     2177.80     2205.73    126.94 o
   3  -5   9     3838.33     4136.81     63.90 o
   4  -5   9      425.33      450.54     12.69 o
   5  -5   9        6.01        3.07     10.73 o
   6  -5   9      339.11      363.58     14.18 o
   7  -5   9      100.08      110.23      9.58 o
   8  -5   9        3.67        8.43     12.48 o
   9  -5   9       76.38       79.45     20.40 o
 -10  -4   9       65.58       55.03     11.78 o
  -9  -4   9       41.59       44.38      9.84 o
  -8  -4   9      214.20      235.74     14.17 o
  -7  -4   9       51.24       45.64      7.73 o
  -6  -4   9      117.92      117.97      9.13 o
  -5  -4   9     1062.42     1101.86     23.92 o
  -4  -4   9      110.97       90.15      5.29 o
  -3  -4   9      631.66      604.19     12.78 o
  -2  -4   9       40.57       30.32      4.63 o
  -1  -4   9     2225.76     2468.93     43.08 o
   0  -4   9      932.58     1006.92     41.12 o
   1  -4   9     2004.50     2148.03     50.41 o
   2  -4   9        0.71       -0.70      2.24 o
   3  -4   9      185.64      182.61     15.46 o
   4  -4   9     1040.62     1086.38     21.05 o
   5  -4   9        7.34       19.89      5.47 o
   6  -4   9      230.45      246.80     24.15 o
   7  -4   9        4.30        6.16      7.06 o
   8  -4   9      121.52      129.70     10.92 o
   9  -4   9        5.19        3.14     11.35 o
 -10  -3   9       20.56       19.14     11.95 o
  -9  -3   9       17.46       29.05     11.92 o
  -8  -3   9        0.59        8.51      8.17 o
  -7  -3   9      342.46      299.63     14.07 o
  -6  -3   9       11.03       10.21      4.56 o
  -5  -3   9     1269.47     1299.19     25.18 o
  -4  -3   9        1.54       -1.14      3.38 o
  -3  -3   9      301.30      343.77     10.82 o
  -2  -3   9     1668.84     1754.45     37.42 o
  -1  -3   9     1528.19     1509.32     61.45 o
   0  -3   9     2375.47     2424.00    103.05 o
   1  -3   9     3430.89     3639.62     80.73 o
   2  -3   9      808.73      824.23     35.57 o
   3  -3   9      627.94      663.19     15.96 o
   4  -3   9     2194.74     2121.41     34.59 o
   5  -3   9     1630.01     1767.89     33.35 o
   6  -3   9        0.04        2.39      5.41 o
   7  -3   9      471.81      500.58     16.03 o
   8  -3   9       35.34       44.58      8.61 o
   9  -3   9       14.20       -0.44     19.21 o
  10  -3   9        2.21       -6.74     21.73 o
 -10  -2   9      214.57      155.16     20.67 o
  -9  -2   9       71.57       58.95     11.34 o
  -8  -2   9       64.61       59.50      9.98 o
  -7  -2   9      395.88      387.63     15.70 o
  -6  -2   9     1965.59     1961.35     60.59 o
  -5  -2   9       28.21       16.16      6.32 o
  -4  -2   9      271.72      259.98      9.56 o
  -3  -2   9       46.70       32.02      3.81 o
  -2  -2   9      199.55      200.72      8.67 o
  -1  -2   9     6592.52     5998.75    122.02 o
   0  -2   9       97.31       87.08     10.05 o
   1  -2   9      509.09      521.51     14.16 o
   2  -2   9      752.55      705.08     22.04 o
   3  -2   9      196.02      156.26      5.33 o
   4  -2   9      849.75      871.73     16.75 o
   5  -2   9      313.24      349.83      9.76 o
   6  -2   9     2276.71     2503.27     46.01 o
   7  -2   9      414.19      438.72     17.66 o
   8  -2   9      126.06      125.07     12.84 o
   9  -2   9      137.22      144.31     12.74 o
  10  -2   9       10.11        8.54     11.05 o
 -10  -1   9        8.57       26.50     16.35 o
  -9  -1   9       12.26       22.85     11.99 o
  -8  -1   9     1527.08     1549.46     49.38 o
  -7  -1   9     1245.29     1263.25     29.56 o
  -6  -1   9     1426.40     1395.88     88.67 o
  -5  -1   9        6.70       19.28      4.90 o
  -4  -1   9       43.35       38.12      6.01 o
  -3  -1   9        1.56        3.16      3.02 o
  -2  -1   9     1299.56     1401.91     31.86 o
  -1  -1   9     3033.11     2872.12     69.37 o
   0  -1   9       21.49        9.30      2.11 o
   1  -1   9      567.54      637.26     45.47 o
   2  -1   9     7795.13     7526.43    253.94 o
   3  -1   9      144.23      157.24      6.78 o
   4  -1   9      123.44      128.14      4.41 o
   5  -1   9     1797.17     1855.96     31.71 o
   6  -1   9       44.09       35.81      4.25 o
   7  -1   9      200.58      196.07      8.01 o
   8  -1   9       28.54       33.78      7.40 o
   9  -1   9       70.69       69.66     11.33 o
  10  -1   9       23.02       44.11     11.99 o
 -10   0   9       77.94       66.55     18.66 o
  -9   0   9       25.14       23.57     15.94 o
  -8   0   9        3.12       13.21      9.13 o
  -7   0   9      561.60      602.02     24.09 o
  -6   0   9      815.12      834.75     42.30 o
  -5   0   9        2.16       -0.03      5.41 o
  -4   0   9      734.74      749.10     36.15 o
  -3   0   9      203.94      234.03      9.07 o
  -2   0   9      163.84      156.12      6.50 o
  -1   0   9     1967.91     2400.44     47.33 o
   0   0   9     4804.16     4469.11    189.28 o
   1   0   9     5743.76     5878.98    123.23 o
   2   0   9     5749.21     6318.50    116.03 o
   3   0   9      814.74      860.76     20.09 o
   4   0   9      206.18      250.40      7.99 o
   5   0   9      236.66      235.06      7.97 o
   6   0   9       50.80       50.02      4.45 o
   7   0   9        0.06        0.21      4.33 o
   8   0   9      266.03      273.80     20.08 o
   9   0   9      205.02      209.95     19.41 o
  10   0   9       29.00       31.14     11.13 o
  11   0   9        6.21        1.71      6.28 o
 -10   1   9      106.41       60.35     21.80 o
  -9   1   9       17.58        8.17     15.29 o
  -8   1   9      154.10      158.81     10.13 o
  -7   1   9      307.99      315.44     12.27 o
  -6   1   9     2048.74     2116.24     61.40 o
  -5   1   9       48.64       50.55      6.75 o
  -4   1   9      303.75      322.32     11.13 o
  -3   1   9      453.43      407.76     12.71 o
  -2   1   9      881.28      849.91     20.67 o
  -1   1   9       15.21       22.29      3.93 o
   0   1   9      919.31      997.32     22.67 o
   1   1   9      784.76      842.38     22.07 o
   2   1   9     3432.27     3427.66     56.29 o
   3   1   9     4557.61     4751.30    105.85 o
   4   1   9       41.17       44.84      2.97 o
   5   1   9     1357.32     1457.48     26.68 o
   6   1   9     1705.05     1701.40     32.20 o
   7   1   9       39.18       34.81      4.65 o
   8   1   9      219.56      242.09     13.30 o
   9   1   9      466.77      479.84     16.13 o
  10   1   9       14.65        7.39     10.79 o
  11   1   9       10.49       11.21     11.35 o
  -9   2   9        3.03       10.56     17.74 o
  -8   2   9       31.70       41.63     11.33 o
  -7   2   9       19.78       20.77      7.31 o
  -6   2   9      345.25      300.75     14.45 o
  -5   2   9      101.68      107.23      8.09 o
  -4   2   9     1071.02     1115.47     33.80 o
  -3   2   9      237.99      207.84      8.69 o
  -2   2   9     1543.40     1603.40     55.61 o
  -1   2   9        8.90        4.02      2.77 o
   0   2   9     3049.09     2942.38    114.38 o
   1   2   9     1980.99     2162.14     51.20 o
   2   2   9     2589.37     2872.96     45.54 o
   3   2   9     6298.87     6480.27    106.31 o
   4   2   9       94.67       79.86      3.46 o
   5   2   9     1378.28     1501.45     26.67 o
   6   2   9      840.94      851.62     21.05 o
   7   2   9      201.61      220.56      9.54 o
   8   2   9      173.25      178.26     19.58 o
   9   2   9        4.61        4.92      5.97 o
  10   2   9       87.52       94.70     10.60 o
  11   2   9      141.16      129.79     13.80 o
  -9   3   9       35.53       31.67     16.62 o
  -8   3   9      136.78      131.98     14.77 o
  -7   3   9      156.98      172.28     13.11 o
  -6   3   9        0.86       16.55     17.76 o
  -5   3   9      201.32      176.44      9.89 o
  -4   3   9      209.03      184.14      9.02 o
  -3   3   9       64.59       53.81      5.44 o
  -2   3   9      985.90      924.29     35.25 o
  -1   3   9     1297.28     1234.44     25.83 o
   0   3   9        1.51        6.99      2.77 o
   1   3   9     2113.11     2154.06     36.45 o
   2   3   9      683.83      723.22     12.77 o
   3   3   9      572.14      604.87     11.41 o
   4   3   9     1070.31     1075.09     25.34 o
   5   3   9      616.46      610.34     21.49 o
   6   3   9      236.54      231.55      7.03 o
   7   3   9       48.25       51.82      4.72 o
   8   3   9       95.59      104.89      7.32 o
   9   3   9       62.15       64.20      6.93 o
  10   3   9        6.36        2.21      6.97 o
  11   3   9      113.36      131.76     25.41 o
  -9   4   9        4.66      -14.58     16.65 o
  -8   4   9      148.91      151.56     21.46 o
  -7   4   9       30.21       20.76     11.41 o
  -6   4   9      245.22      242.81     14.15 o
  -5   4   9      473.72      461.43     18.47 o
  -4   4   9      501.03      479.29     16.21 o
  -3   4   9      637.56      652.43     29.32 o
  -2   4   9     3247.51     3149.42     75.74 o
  -1   4   9     2140.04     2115.14     48.33 o
   0   4   9     2182.90     2353.77     58.25 o
   1   4   9      146.23      138.45      4.65 o
   2   4   9      609.41      647.10     14.95 o
   3   4   9       13.93       31.66      4.60 o
   4   4   9      195.63      213.33      4.98 o
   5   4   9      522.58      493.18     10.96 o
   6   4   9      234.21      236.95     17.93 o
   7   4   9      121.63      117.85     12.45 o
   8   4   9       53.69       51.81      5.57 o
   9   4   9      629.97      692.77     62.49 o
  10   4   9      733.80      775.29     29.26 o
  11   4   9       73.17       50.74     23.94 o
  -8   5   9       16.44        6.14     14.11 o
  -7   5   9        1.60      -10.02     10.92 o
  -6   5   9       12.50        4.89      7.49 o
  -5   5   9       95.27       86.36      8.87 o
  -4   5   9      309.07      302.50     21.92 o
  -3   5   9      790.30      831.60     35.57 o
  -2   5   9      190.77      164.11      8.00 o
  -1   5   9       14.05       17.33      6.50 o
   0   5   9      669.27      699.79     19.55 o
   1   5   9      384.98      353.56     16.69 o
   2   5   9     2797.80     2733.89     39.16 o
   3   5   9     2315.36     2175.95     42.88 o
   4   5   9      565.28      521.26     28.81 o
   5   5   9      371.21      370.51     23.07 o
   6   5   9      183.96      199.96     21.25 o
   7   5   9      669.56      653.99     43.76 o
   8   5   9      393.00      408.48     16.94 o
   9   5   9      582.61      611.89     44.46 o
  10   5   9      255.44      217.45     17.89 o
  11   5   9        0.01        0.00      3.41 o
  -8   6   9       69.00       58.19     16.71 o
  -7   6   9        0.38        7.31     13.37 o
  -6   6   9       57.02       47.87      9.97 o
  -5   6   9      254.24      252.08     14.27 o
  -4   6   9      144.11      144.12     11.70 o
  -3   6   9      651.01      657.61     30.21 o
  -2   6   9       25.61       23.84      4.04 o
  -1   6   9      100.56       77.98      9.98 o
   0   6   9      117.11      114.27      6.06 o
   1   6   9      707.24      651.77     12.55 o
   2   6   9      548.89      515.78      9.89 o
   3   6   9      166.68      146.29      4.18 o
   4   6   9      506.79      519.17     15.53 o
   5   6   9     1175.41     1107.08     42.50 o
   7   6   9        5.96       12.79      7.81 o
   8   6   9      506.26      482.06     79.93 o
   9   6   9      153.29      155.24     14.92 o
  10   6   9      221.44      256.12     19.37 o
  11   6   9      203.49      220.55     39.22 o
  -7   7   9        3.33       12.44     12.74 o
  -6   7   9       13.07        7.80      7.93 o
  -5   7   9      473.47      477.01     21.66 o
  -4   7   9       87.17       77.39     10.62 o
  -3   7   9      464.20      461.70     17.70 o
  -2   7   9      235.21      202.54     12.29 o
  -1   7   9     1654.96     1625.25     58.88 o
   0   7   9      380.32      371.40     10.53 o
   1   7   9        2.99       -0.11      3.12 o
   2   7   9        0.22       -1.44      2.60 o
   3   7   9      106.87       98.46     11.66 o
   4   7   9      118.51      111.21      7.19 o
   7   7   9       12.18        4.84      8.94 o
   8   7   9       27.34       11.21      8.36 o
   9   7   9      333.11      292.85     46.81 o
  10   7   9        7.68       -1.37     22.97 o
  11   7   9       26.76        6.03     16.67 o
  -7   8   9       52.27       45.21     20.93 o
  -6   8   9      156.28      148.22     28.05 o
  -5   8   9      108.76       87.87     11.52 o
  -4   8   9      119.54       97.29     11.18 o
  -3   8   9       39.58       26.88      8.62 o
  -2   8   9      195.64      188.54      8.98 o
  -1   8   9       66.77       68.69     11.26 o
   0   8   9      127.71      122.36      5.81 o
   1   8   9      322.39      296.63      9.26 o
   2   8   9      211.20      210.66     19.75 o
   3   8   9       23.38       26.88      5.23 o
   4   8   9       32.55       30.34     12.31 o
   7   8   9        0.23        6.17     11.09 o
   8   8   9       92.04       98.46     12.82 o
   9   8   9        2.29        0.05     10.29 o
  10   8   9       12.92       31.44     14.61 o
  11   8   9      147.64      107.81     17.66 o
  -6   9   9       37.73       37.47     24.15 o
  -5   9   9       78.21       62.65     15.90 o
  -4   9   9        1.70       -7.37     13.30 o
  -3   9   9      735.61      780.36     27.73 o
  -2   9   9      296.94      261.88     35.52 o
  -1   9   9      158.59      130.77      9.77 o
   0   9   9       92.58       80.50     12.62 o
   1   9   9      145.24      159.87      8.02 o
   2   9   9       27.34       33.87     30.14 o
   3   9   9       15.87       15.22      5.47 o
   4   9   9       26.45       26.12      4.33 o
   7   9   9        8.51        5.94      8.90 o
   8   9   9      176.92      187.40     15.64 o
   9   9   9       18.38        0.62      3.30 o
  10   9   9        1.13        8.99     13.30 o
  -5  10   9       14.32       16.18     14.89 o
  -4  10   9      432.75      413.28     27.74 o
  -3  10   9      131.96      143.99     14.63 o
  -2  10   9       53.95       54.60     10.12 o
  -1  10   9      103.42       89.98     10.64 o
   0  10   9       24.17       22.48      7.53 o
   1  10   9       44.48       39.13      7.39 o
   2  10   9      612.56      626.19     21.25 o
   3  10   9      561.72      579.98     17.78 o
   4  10   9      111.10      113.00      6.68 o
   5  10   9      284.01      259.54     19.62 o
   7  10   9       15.68       -2.96      9.33 o
   8  10   9        7.03        5.50     12.02 o
   9  10   9        0.89        6.89     12.85 o
  10  10   9        1.77      -13.03     13.08 o
  -4  11   9      106.92      133.35     31.84 o
  -3  11   9       34.16       18.39     23.62 o
  -2  11   9       10.73        1.70     14.03 o
  -1  11   9        4.47        8.51     13.25 o
   0  11   9      387.98      359.19     22.37 o
   1  11   9      953.93      957.76     30.85 o
   2  11   9      525.19      588.02     19.68 o
   3  11   9      183.97      184.48     10.52 o
   5  11   9        1.36       -9.81      9.81 o
   7  11   9       29.57       35.22     10.55 o
   8  11   9      296.64      252.81     19.02 o
   9  11   9        6.80       -4.42     12.60 o
  -3  12   9      152.23      143.45     24.76 o
  -1  12   9      106.94      107.55     17.61 o
   0  12   9      214.06      234.03     20.33 o
   2  12   9       91.19       93.86      9.67 o
   3  12   9      311.66      331.78     15.46 o
   4  12   9       11.22        9.16     14.30 o
   6  12   9        5.26       -8.17     11.92 o
   7  12   9        7.00        4.23     13.67 o
   8  12   9        0.58        4.23     13.98 o
   9  12   9        6.30        7.28     39.81 o
  -2  13   9       81.70       88.24     21.49 o
   0  13   9     1125.81     1163.06     62.94 o
   4  13   9       11.20       -0.34     17.57 o
   5  13   9        0.89       -0.34     17.23 o
   7  13   9        2.14       12.94     17.40 o
   8  13   9       10.26       12.29     18.77 o
   0  14   9        0.32        4.43     20.43 o
   5  14   9      524.04      543.27     40.42 o
   6  14   9      160.60      146.54     25.92 o
  -5 -13  10      156.51      141.67     25.92 o
  -4 -13  10      637.06      685.76     45.43 o
  -3 -13  10      634.19      684.77     30.92 o
  -2 -13  10        8.99        8.82     13.28 o
  -1 -13  10       55.67       71.11     16.82 o
   0 -13  10       41.10       23.91     16.42 o
   1 -13  10       38.40       64.16     23.06 o
  -7 -12  10        0.00       30.24     20.09 o
  -6 -12  10       99.05       83.44     20.23 o
  -5 -12  10       36.86       19.14     20.16 o
  -4 -12  10      428.90      441.81     21.73 o
  -3 -12  10       62.17       49.69     10.15 o
  -2 -12  10       13.53       21.11      9.84 o
   0 -12  10        0.56       22.14     18.05 o
   1 -12  10        2.58       -9.50     15.60 o
   2 -12  10      956.45      981.91     60.14 o
   3 -12  10       26.64       40.53     20.43 o
  -7 -11  10        5.67       29.63     18.08 o
  -6 -11  10       73.03       91.03     20.43 o
  -5 -11  10       70.68       75.54     10.25 o
  -4 -11  10      195.50      242.58     15.53 o
  -3 -11  10        1.05       -8.82      8.82 o
  -2 -11  10       78.52       90.69     10.18 o
  -1 -11  10       11.11        8.82      7.80 o
   0 -11  10      469.78      536.39     30.79 o
   2 -11  10      203.50      204.40     16.77 o
   3 -11  10      123.09       78.97     18.31 o
   4 -11  10       64.62       54.23     14.31 o
  -8 -10  10       72.96       54.76     25.95 o
  -7 -10  10       16.84       24.45     16.24 o
  -6 -10  10      269.91      282.63     14.27 o
  -5 -10  10        2.16        7.46      6.74 o
  -4 -10  10        7.94       13.89      7.83 o
  -3 -10  10        3.06        5.41      6.78 o
  -2 -10  10      215.49      198.79     12.50 o
  -1 -10  10        1.34       -4.12      7.19 o
   0 -10  10      259.31      268.66     21.98 o
   1 -10  10      656.85      697.64     25.47 o
   2 -10  10      172.49      166.49     25.46 o
   3 -10  10       51.37       66.65     13.28 o
   4 -10  10      488.48      425.83     25.02 o
   5 -10  10        2.06        7.67     16.86 o
  -9  -9  10       84.16       79.45     24.66 o
  -8  -9  10        6.12       35.32     24.79 o
  -7  -9  10        1.63       10.18     19.68 o
  -6  -9  10      227.58      252.46     13.49 o
  -5  -9  10       14.42       10.18      6.85 o
  -4  -9  10        0.20        1.70      6.81 o
  -3  -9  10      249.05      221.77     12.09 o
  -2  -9  10      213.85      193.10     10.76 o
  -1  -9  10      719.30      696.65     18.72 o
   0  -9  10      694.90      763.36     20.37 o
   1  -9  10      190.44      169.85     12.06 o
   2  -9  10     1230.60     1298.52     97.11 o
   3  -9  10      430.32      456.92     20.90 o
   4  -9  10        1.27       -0.64     11.49 o
   5  -9  10       10.38       35.15     13.58 o
   6  -9  10      359.24      330.66     23.55 o
  -9  -8  10       26.53       12.57     24.18 o
  -8  -8  10       57.69       51.80     21.52 o
  -7  -8  10      548.78      560.60     22.72 o
  -6  -8  10      170.03      171.20     11.58 o
  -5  -8  10        0.70        8.51      6.47 o
  -4  -8  10        0.07        3.41      5.45 o
  -3  -8  10        4.32        6.13      4.50 o
  -2  -8  10      187.85      205.86      8.71 o
  -1  -8  10       62.15       43.81      5.72 o
   0  -8  10      270.20      260.58      9.19 o
   1  -8  10      347.50      405.99     18.08 o
   2  -8  10      568.69      554.68     36.92 o
   3  -8  10       46.08       32.31      8.82 o
   4  -8  10      352.62      379.63     19.53 o
   5  -8  10      562.67      635.33     39.83 o
   6  -8  10        3.47       18.78     12.19 o
   7  -8  10       77.30       64.59     17.50 o
  -9  -7  10       62.37       73.32     20.54 o
  -8  -7  10        1.81       -9.20      9.20 o
  -7  -7  10       15.77       12.57      7.46 o
  -6  -7  10      217.17      248.37     12.81 o
  -5  -7  10        5.39        3.41      5.45 o
  -4  -7  10      149.26      140.79      8.31 o
  -3  -7  10      322.38      299.81      9.81 o
  -2  -7  10      538.81      520.89     19.24 o
  -1  -7  10      355.43      335.42     10.63 o
   0  -7  10      826.86      812.74     28.08 o
   1  -7  10     2555.13     2688.83    118.74 o
   2  -7  10      101.24      114.04     11.49 o
   3  -7  10      186.99      197.77     12.44 o
   4  -7  10        4.87       -5.35      7.61 o
   5  -7  10        9.00        6.43      8.94 o
   6  -7  10       23.32       16.30     12.65 o
   7  -7  10       81.68       65.91     13.93 o
   8  -7  10        1.35        0.68     13.66 o
 -10  -6  10      103.63       95.66     26.36 o
  -9  -6  10       23.58       24.83     10.49 o
  -8  -6  10        5.34       11.27      9.16 o
  -7  -6  10      436.58      458.26     18.19 o
  -6  -6  10      130.74      113.37      9.43 o
  -5  -6  10      450.24      434.86     17.71 o
  -4  -6  10        7.88        1.43      4.41 o
  -3  -6  10      504.09      464.57     13.35 o
  -2  -6  10      124.53      112.74      6.16 o
  -1  -6  10      729.67      734.49     18.32 o
   0  -6  10     1394.87     1573.40     33.86 o
   1  -6  10     1549.37     1551.91     41.24 o
   2  -6  10      441.23      399.50     11.29 o
   3  -6  10      299.37      270.72     12.22 o
   4  -6  10      108.58      107.71     10.00 o
   5  -6  10      490.02      478.41     56.45 o
   6  -6  10      121.33      138.27     12.98 o
   7  -6  10      328.40      327.55     33.68 o
   8  -6  10       93.16       84.12     16.20 o
 -10  -5  10       10.68       -0.68      9.94 o
  -9  -5  10      242.58      219.05     15.84 o
  -8  -5  10      600.91      624.35     23.98 o
  -7  -5  10      503.24      521.13     21.05 o
  -6  -5  10      212.01      191.06     11.24 o
  -5  -5  10      419.41      377.41     11.63 o
  -4  -5  10       44.09       39.05      6.57 o
  -3  -5  10      589.41      580.56     14.68 o
  -2  -5  10      835.43      854.28     25.24 o
  -1  -5  10       59.33       62.83      3.34 o
   0  -5  10       57.72       60.15      3.66 o
   1  -5  10       47.99       50.93      5.76 o
   2  -5  10      384.47      414.65      9.35 o
   3  -5  10      150.97      163.01     13.30 o
   4  -5  10      162.34      165.15      7.44 o
   5  -5  10      713.89      754.83     27.70 o
   6  -5  10      104.14      119.35     18.22 o
   7  -5  10      205.93      195.07     15.83 o
   8  -5  10        0.32       -2.10     11.79 o
   9  -5  10       30.92       29.05     20.50 o
 -10  -4  10        3.71        8.51     11.20 o
  -9  -4  10        3.50        6.13     10.22 o
  -8  -4  10       44.02       38.89      9.43 o
  -7  -4  10      317.20      299.63     14.68 o
  -6  -4  10      152.91      143.25     18.54 o
  -5  -4  10       20.81       14.97      6.28 o
  -4  -4  10      571.07      544.80     14.31 o
  -3  -4  10      266.26      251.57      7.87 o
  -2  -4  10       85.49       98.61      5.17 o
  -1  -4  10      326.02      354.72     10.78 o
   0  -4  10     1530.35     1522.77     45.26 o
   1  -4  10      525.45      534.28     16.89 o
   2  -4  10     5343.77     5616.68    174.04 o
   3  -4  10      247.99      249.26      6.59 o
   4  -4  10      133.75      135.04      4.12 o
   5  -4  10      367.16      337.53     17.08 o
   6  -4  10      351.81      381.86     34.36 o
   7  -4  10      135.46      143.05     10.14 o
   8  -4  10       40.83       50.50      9.13 o
   9  -4  10        2.38        2.42     15.05 o
 -10  -3  10      294.93      260.73     18.49 o
  -9  -3  10       23.79       10.90     10.86 o
  -8  -3  10      350.73      329.09     16.07 o
  -7  -3  10      539.35      498.62     20.60 o
  -6  -3  10     1133.64     1144.38     28.79 o
  -5  -3  10      146.43      152.67      8.85 o
  -4  -3  10      312.92      296.52     10.21 o
  -3  -3  10      409.86      379.32     11.66 o
  -2  -3  10     1102.59     1019.42     24.00 o
  -1  -3  10       77.17       87.38      4.65 o
   0  -3  10      325.60      319.26     11.26 o
   1  -3  10        7.74        1.39      3.13 o
   2  -3  10      662.08      652.01     19.28 o
   3  -3  10      411.20      422.73     18.42 o
   4  -3  10     1950.18     1973.92     31.11 o
   5  -3  10     2037.59     2059.88     64.38 o
   6  -3  10       15.32        8.52      8.51 o
   7  -3  10      302.34      332.31     20.03 o
   8  -3  10      182.80      199.40     12.51 o
   9  -3  10      120.15      131.47     20.03 o
  10  -3  10        4.95        2.69     18.59 o
 -10  -2  10       18.44       22.48     16.28 o
  -9  -2  10      278.76      261.93     16.72 o
  -8  -2  10      174.41      176.07     12.74 o
  -7  -2  10       42.08       23.19      8.55 o
  -6  -2  10      415.79      400.95     12.79 o
  -5  -2  10      650.79      641.17     17.95 o
  -4  -2  10       15.42       16.91      4.68 o
  -3  -2  10     1579.28     1478.21     32.33 o
  -2  -2  10      258.94      232.86      8.25 o
  -1  -2  10      676.07      637.50     45.38 o
   0  -2  10     2552.43     2831.12    104.43 o
   1  -2  10     1445.95     1613.65     33.48 o
   2  -2  10     1669.66     1791.93     44.93 o
   3  -2  10      112.13      100.12      6.39 o
   4  -2  10        6.78        8.15      2.40 o
   5  -2  10       59.42       52.07      4.02 o
   6  -2  10      152.99      147.89      6.77 o
   7  -2  10       18.74       22.82      6.41 o
   8  -2  10       36.12       39.85      8.41 o
   9  -2  10      344.24      368.83     21.27 o
  10  -2  10        0.01        5.50     11.63 o
 -10  -1  10      136.14      130.91     19.85 o
  -9  -1  10       60.90       58.95     12.19 o
  -8  -1  10        8.88       10.90      9.50 o
  -7  -1  10       14.83        9.29      7.02 o
  -6  -1  10       10.93        6.01      4.81 o
  -5  -1  10        9.43       14.65      5.07 o
  -4  -1  10     1092.18     1109.10     26.25 o
  -3  -1  10      313.61      271.29     14.39 o
  -2  -1  10      240.93      218.50     14.35 o
  -1  -1  10      353.73      348.66     10.58 o
   0  -1  10     1176.44     1223.89     41.43 o
   1  -1  10        3.59        9.50      2.61 o
   2  -1  10       23.91       19.97      3.27 o
   3  -1  10      126.52      109.87      5.07 o
   4  -1  10     2881.79     2897.08     92.41 o
   5  -1  10      720.64      700.82     16.54 o
   6  -1  10     1958.90     1985.39     35.35 o
   7  -1  10       23.65       18.71      4.69 o
   8  -1  10      393.10      404.35     21.54 o
   9  -1  10       53.55       67.27     10.89 o
  10  -1  10        7.35       18.69     12.57 o
 -10   0  10        0.25       -1.02     13.69 o
  -9   0  10       48.78       47.64     17.06 o
  -8   0  10      219.92      232.91     14.10 o
  -7   0  10      592.04      610.39     18.62 o
  -6   0  10     1243.35     1312.12    120.10 o
  -5   0  10       10.28       13.85      5.86 o
  -4   0  10      240.49      234.61      9.64 o
  -3   0  10     2016.69     2085.94     42.89 o
  -2   0  10      613.47      517.17     13.30 o
  -1   0  10      681.18      710.91     18.75 o
   0   0  10     3870.50     4154.90     75.20 o
   1   0  10        2.83       -1.45      2.14 o
   2   0  10      420.19      485.15     12.64 o
   3   0  10     3248.07     3183.50    124.24 o
   4   0  10     4724.28     5291.35    125.16 o
   5   0  10       31.61       29.86     11.95 o
   6   0  10        0.04        4.95      3.93 o
   7   0  10        4.17       -1.74      5.93 o
   8   0  10      360.21      385.05     13.95 o
   9   0  10       30.68       37.68      9.37 o
  10   0  10        6.01       -5.23      9.85 o
  11   0  10      119.12      109.86     17.92 o
  -9   1  10       20.12        4.43     16.69 o
  -8   1  10      454.57      481.18     17.90 o
  -7   1  10       72.47       75.81      8.08 o
  -6   1  10       71.04       72.18     12.58 o
  -5   1  10      815.19      830.53     23.76 o
  -4   1  10      266.15      241.21      9.78 o
  -3   1  10      257.33      242.10      9.47 o
  -2   1  10     2521.44     2488.77     65.23 o
  -1   1  10     1352.98     1447.57     55.99 o
   0   1  10      106.95       85.43      6.32 o
   1   1  10      108.72      134.47      5.13 o
   2   1  10     1211.55     1258.19     23.08 o
   3   1  10      122.43       97.34      3.69 o
   4   1  10     1404.28     1466.65     85.65 o
   5   1  10      112.33      123.93      5.52 o
   6   1  10     1155.85     1184.10     44.41 o
   7   1  10      418.59      392.38     10.30 o
   8   1  10      280.53      315.38     35.71 o
   9   1  10       12.04        6.40      7.22 o
  10   1  10       33.68       22.52     13.44 o
  11   1  10       29.03        4.59     11.25 o
  -9   2  10       31.27       15.29     21.08 o
  -8   2  10       31.28       37.04     18.39 o
  -7   2  10      113.84      105.16      8.97 o
  -6   2  10      143.17      143.40     11.38 o
  -5   2  10       29.12       24.62      6.95 o
  -4   2  10      466.36      452.78     15.83 o
  -3   2  10     1201.88     1208.45     28.65 o
  -2   2  10      172.07      165.98      7.64 o
  -1   2  10      720.35      699.65     17.51 o
   0   2  10      716.85      702.64     16.42 o
   1   2  10      559.92      561.13     13.41 o
   2   2  10      616.47      659.19     13.16 o
   3   2  10      681.39      710.47     33.55 o
   4   2  10       45.29       54.75     10.17 o
   5   2  10        0.10        0.77      2.94 o
   6   2  10      515.59      527.95     41.68 o
   7   2  10       39.25       38.17      5.59 o
   8   2  10      688.54      695.86     59.12 o
   9   2  10      299.93      314.94     12.24 o
  10   2  10      442.25      448.39     16.21 o
  11   2  10        6.86       -6.11     10.71 o
  -9   3  10        2.66       -4.73     19.68 o
  -8   3  10       26.24       25.19     12.89 o
  -7   3  10      245.78      225.41     14.79 o
  -6   3  10       52.53       35.34      9.13 o
  -5   3  10      224.35      208.22     12.75 o
  -4   3  10     1984.37     1951.57     45.83 o
  -3   3  10     2779.05     2954.64     64.35 o
  -2   3  10      858.15      953.94     44.63 o
  -1   3  10     1366.68     1315.67     28.76 o
   0   3  10      156.97      133.60      5.58 o
   1   3  10      279.83      276.83     12.35 o
   2   3  10      744.66      678.08     21.00 o
   3   3  10        0.51        1.64      1.75 o
   4   3  10      672.64      742.09     13.20 o
   5   3  10     1828.37     1953.66     33.21 o
   6   3  10      132.33      140.06      5.71 o
   7   3  10      478.16      498.28     14.34 o
   8   3  10      651.06      658.27     18.14 o
   9   3  10       55.59       68.72      7.34 o
  10   3  10       23.65       43.60      7.80 o
  11   3  10       14.87       10.56     24.83 o
  -8   4  10        0.95        4.39     13.20 o
  -7   4  10      246.63      300.72     17.49 o
  -6   4  10        3.94       12.04      9.38 o
  -5   4  10     1248.56     1254.72    110.90 o
  -4   4  10        3.35        2.10      3.58 o
  -3   4  10      474.87      467.81     27.31 o
  -2   4  10      717.97      674.51     18.83 o
  -1   4  10       48.84       57.36      5.10 o
   0   4  10      962.61      906.71     34.57 o
   1   4  10     2288.27     2160.76     35.23 o
   2   4  10     1488.84     1381.03     57.74 o
   3   4  10       78.60       94.59      8.58 o
   4   4  10      199.64      198.92     10.83 o
   5   4  10     1316.40     1415.81    107.55 o
   6   4  10       60.75       78.49      5.33 o
   7   4  10      362.77      345.63     15.02 o
   8   4  10      136.34      136.31      7.13 o
   9   4  10      184.72      206.72      9.91 o
  10   4  10       11.37        5.67     11.22 o
  11   4  10      109.21      129.24     26.84 o
  -8   5  10       12.65        0.56     12.47 o
  -7   5  10        0.36        3.76     12.34 o
  -6   5  10       72.74       77.84     11.80 o
  -5   5  10       59.15       57.86     11.97 o
  -4   5  10      560.93      557.53     30.31 o
  -3   5  10      111.72      111.92      7.94 o
  -2   5  10      287.75      250.39     12.02 o
  -1   5  10      342.44      328.84     23.11 o
   0   5  10      610.77      592.84     15.48 o
   1   5  10     1165.67     1131.89     33.68 o
   2   5  10     1954.31     1840.21     27.48 o
   3   5  10      266.78      277.35     16.98 o
   4   5  10      403.08      381.06     10.76 o
   5   5  10      168.06      150.97      6.08 o
   6   5  10       33.22       35.22     16.04 o
   7   5  10       21.86       13.95      7.73 o
   8   5  10      108.45      101.75      6.29 o
   9   5  10       13.42        5.26      9.36 o
  10   5  10      328.01      307.36     19.88 o
  11   5  10        3.84       -0.96     13.62 o
  -8   6  10        0.10      -10.22     14.61 o
  -7   6  10       40.57       40.07     12.63 o
  -6   6  10        9.39        7.42     10.64 o
  -5   6  10        0.54       -1.98      8.17 o
  -4   6  10      576.56      584.94     21.98 o
  -3   6  10      549.11      494.57     19.50 o
  -2   6  10       71.87       77.62      6.79 o
  -1   6  10        0.16        5.36      5.30 o
   0   6  10      293.35      276.80     15.21 o
   1   6  10      798.64      754.33     16.30 o
   2   6  10      508.55      504.30     10.54 o
   3   6  10      440.95      386.58      8.02 o
   4   6  10      402.53      379.02     12.52 o
   5   6  10       36.87       38.96      4.29 o
   6   6  10      214.22      208.48     26.16 o
   7   6  10     1189.88     1123.11     56.77 o
   8   6  10       47.21       42.02     10.07 o
   9   6  10      123.27      141.50     15.31 o
  10   6  10       36.04       30.33     12.47 o
  11   6  10      121.94       83.93     16.75 o
  -7   7  10       61.22       59.20     15.72 o
  -6   7  10       24.69       24.01     12.47 o
  -5   7  10       32.93       19.53      9.84 o
  -4   7  10      320.82      334.43     22.37 o
  -3   7  10      169.77      186.30     17.50 o
  -2   7  10      208.89      204.89     11.35 o
  -1   7  10      181.07      174.03      7.20 o
   0   7  10        6.38        6.68      3.95 o
   1   7  10      157.36      142.88      6.25 o
   2   7  10     3679.55     3622.88    155.86 o
   3   7  10       12.11        4.89      4.94 o
   4   7  10      244.74      237.14     15.26 o
   5   7  10        7.72        7.59      2.61 o
   7   7  10      366.30      350.27     17.57 o
   8   7  10       27.08       25.30     13.09 o
   9   7  10      457.04      460.43     47.78 o
  10   7  10       18.81        3.97     13.45 o
  11   7  10        3.99       -1.94     15.43 o
  -6   8  10       56.38       39.27     25.47 o
  -5   8  10       93.59      128.72     11.47 o
  -4   8  10      181.92      203.22     13.74 o
  -3   8  10       75.92       69.52      6.42 o
  -2   8  10      296.80      281.63      9.60 o
  -1   8  10       15.04       16.69      5.03 o
   0   8  10      244.97      210.45     12.72 o
   1   8  10      438.36      443.18     26.90 o
   2   8  10      134.05      132.98     11.72 o
   3   8  10       36.80       32.98      4.64 o
   4   8  10       84.53       80.64     12.46 o
   6   8  10      120.39      117.73     14.41 o
   7   8  10      373.03      338.94     16.80 o
   8   8  10       13.85       14.81      8.29 o
   9   8  10        1.59       17.81     11.03 o
  10   8  10        4.55        5.97     16.52 o
  -6   9  10      274.33      252.92     41.79 o
  -5   9  10        2.36        5.77     10.54 o
  -4   9  10       19.25       31.22      9.37 o
  -3   9  10       66.90       53.27      8.81 o
  -2   9  10      254.46      255.94     10.66 o
  -1   9  10      133.52      139.62      8.06 o
   0   9  10     3282.80     3410.55     70.96 o
   1   9  10        2.85        7.84      6.61 o
   2   9  10      589.81      578.21     18.63 o
   3   9  10      623.34      584.44     17.85 o
   4   9  10      114.50      113.00      6.68 o
   6   9  10       13.19       32.08     12.98 o
   7   9  10       74.65       51.28     10.08 o
   8   9  10        0.72       -9.44     11.52 o
   9   9  10      250.82      210.47     16.14 o
  10   9  10        5.90        3.13     14.56 o
  -5  10  10        2.21       -7.54     14.48 o
  -4  10  10       20.56       26.24     12.50 o
  -3  10  10        0.33        1.34     11.37 o
  -2  10  10       73.65       66.25      8.95 o
  -1  10  10      147.14      153.29     11.05 o
   0  10  10      683.96      726.93     23.87 o
   1  10  10       25.75       21.80      6.88 o
   2  10  10        9.43       12.94      6.50 o
   3  10  10      178.98      184.48     10.01 o
   4  10  10       61.74       54.49      5.72 o
   6  10  10      795.64      780.64     38.14 o
   7  10  10        0.01        4.46      9.64 o
   8  10  10       17.88       16.86     12.37 o
   9  10  10        7.78       -2.22     13.49 o
  10  10  10       51.43       26.75     15.32 o
  -4  11  10       73.35       69.76     40.60 o
  -3  11  10       97.56      115.76     20.26 o
  -2  11  10        1.15       -7.46     14.30 o
  -1  11  10        1.23        8.82     13.93 o
   1  11  10       72.82       77.48      8.45 o
   2  11  10      124.81      134.32     10.25 o
   3  11  10      160.95      143.44      9.74 o
   4  11  10      730.25      723.97     36.75 o
   5  11  10      206.69      201.92     17.85 o
   6  11  10       41.52       52.86     13.69 o
   7  11  10       54.98       55.87     13.62 o
   8  11  10      204.96      167.36     16.53 o
   9  11  10        0.43       -2.36     19.72 o
  -3  12  10      117.30      136.02     22.37 o
  -2  12  10       35.54        7.46     18.36 o
  -1  12  10      162.35      127.13     18.73 o
   2  12  10       31.31       34.43      8.24 o
   3  12  10      192.76      196.71     11.92 o
   4  12  10      183.90      203.49     21.05 o
   6  12  10       49.52       46.86     14.92 o
   7  12  10      345.90      357.50     21.91 o
   8  12  10        0.16        3.79     14.06 o
  -1  13  10      139.26      127.98     19.21 o
   0  13  10      139.09      177.02     18.66 o
   1  13  10        9.68        2.42     11.95 o
   2  13  10      335.36      398.70     26.53 o
   3  13  10      220.10      234.03     23.70 o
   4  13  10      194.67      197.73     19.72 o
   5  13  10       33.93       57.52     18.49 o
   6  13  10      459.77      473.38     32.93 o
   7  13  10      129.19      125.46     20.67 o
   1  14  10       54.27       41.48     15.94 o
   2  14  10       31.62     1053.73    726.05 o
   6  14  10       15.55       59.22     23.29 o
  -5 -13  11       46.11       40.77     18.39 o
  -4 -13  11        0.25      -19.79     20.03 o
  -3 -13  11       78.21       66.55     12.63 o
  -2 -13  11      136.51      172.63     21.35 o
  -1 -13  11      146.23      151.52     22.27 o
   0 -13  11      192.79      175.56     24.93 o
   1 -13  11      277.31      283.25     29.83 o
  -6 -12  11      111.40      110.27     25.58 o
  -5 -12  11      189.64      162.62     22.58 o
  -4 -12  11      242.90      247.79     16.28 o
  -3 -12  11        8.54       -3.07     10.56 o
  -2 -12  11       50.88       70.19     11.44 o
  -1 -12  11      129.45      161.67     19.72 o
   0 -12  11      114.68       98.93     18.73 o
   1 -12  11       65.46       56.12     17.71 o
   2 -12  11        0.42      -10.90     18.42 o
   3 -12  11        2.78       -7.15     21.42 o
  -7 -11  11        0.09       19.45     24.59 o
  -6 -11  11       18.30       20.43     19.04 o
  -5 -11  11        5.79       12.29      9.20 o
  -4 -11  11       40.11       25.20      9.43 o
  -3 -11  11       43.88       36.85      9.20 o
  -2 -11  11        6.27       16.35      8.79 o
  -1 -11  11       97.55       85.14     10.90 o
   0 -11  11      322.81      345.33     24.69 o
   1 -11  11      227.20      195.14     21.66 o
   2 -11  11        3.35        9.48     12.24 o
   3 -11  11      225.66      241.66     19.26 o
   4 -11  11        0.99      -10.11     15.35 o
  -8 -10  11       18.18       49.45     22.58 o
  -7 -10  11        8.22       12.94     21.11 o
  -6 -10  11       92.91       96.04     11.20 o
  -5 -10  11        9.82        9.50      7.15 o
  -4 -10  11      106.80      109.87     10.05 o
  -3 -10  11      204.05      193.61     11.82 o
  -2 -10  11       17.72       15.02      7.15 o
  -1 -10  11      394.98      456.69     18.15 o
   0 -10  11       78.84       84.07      8.26 o
   1 -10  11      559.41      531.78     22.26 o
   2 -10  11      118.15      103.70     12.35 o
   3 -10  11       27.04       18.03     11.06 o
   4 -10  11      108.58       74.83     18.70 o
   5 -10  11      102.49       70.67     21.17 o
  -8  -9  11      321.13      315.84     34.12 o
  -7  -9  11      574.96      633.62     45.53 o
  -6  -9  11       25.95       16.04      7.53 o
  -5  -9  11        6.57        2.01      6.78 o
  -4  -9  11        5.62        6.47      7.53 o
  -3  -9  11       49.90       51.53      6.88 o
  -2  -9  11       18.12       10.56      6.47 o
  -1  -9  11        8.31        9.81      8.82 o
   0  -9  11       39.12       22.67      7.68 o
   1  -9  11       23.33       16.43      8.40 o
   2  -9  11       63.58       57.15     10.98 o
   3  -9  11      808.30      833.50     30.78 o
   4  -9  11      165.91      153.72     14.20 o
   5  -9  11        9.70        1.28     11.17 o
   6  -9  11       12.97       16.02     16.21 o
  -9  -8  11       27.91       26.12     25.47 o
  -8  -8  11      211.93      224.53     29.32 o
  -7  -8  11      296.41      327.76     16.72 o
  -6  -8  11        7.29        2.01      7.12 o
  -5  -8  11      212.80      222.90     12.12 o
  -4  -8  11       25.32       22.14      6.44 o
  -3  -8  11        0.11        2.69      5.38 o
  -2  -8  11      215.32      190.82      8.72 o
  -1  -8  11     1618.07     1689.28     39.25 o
   0  -8  11     1076.53     1292.05     30.43 o
   1  -8  11       51.42       44.90      6.06 o
   2  -8  11      242.05      263.87     13.77 o
   3  -8  11      120.38      113.88     11.67 o
   4  -8  11      630.81      728.26     28.85 o
   5  -8  11        1.58       -0.27     12.18 o
   6  -8  11      157.02      142.06     18.00 o
   7  -8  11      193.05      163.76     18.38 o
  -9  -7  11      157.53      151.96     23.67 o
  -8  -7  11      219.28      227.33     15.60 o
  -7  -7  11      418.11      384.84     18.12 o
  -6  -7  11       48.85       48.67      8.24 o
  -5  -7  11      144.07      149.71      9.47 o
  -4  -7  11       70.55       62.08      7.56 o
  -3  -7  11        5.76        2.99      4.34 o
  -2  -7  11       35.21       34.89     14.83 o
  -1  -7  11       18.27       15.41      4.29 o
   0  -7  11        3.44        2.01      4.22 o
   1  -7  11      814.08      757.31     17.99 o
   2  -7  11       62.82       56.43      7.75 o
   3  -7  11      750.74      823.20     29.40 o
   4  -7  11      839.68      845.37     30.99 o
   5  -7  11     1054.82     1081.56     38.13 o
   6  -7  11       76.14       72.15     12.93 o
   7  -7  11       66.70       63.45     15.01 o
   8  -7  11       25.90       -3.98     15.25 o
  -9  -6  11       59.36       68.66     11.61 o
  -8  -6  11       76.13       93.14     11.75 o
  -7  -6  11        9.42        2.01      7.46 o
  -6  -6  11      394.98      395.02     16.86 o
  -5  -6  11       60.24       48.90      7.22 o
  -4  -6  11      290.41      297.23     13.30 o
  -3  -6  11      942.52      878.21     20.50 o
  -2  -6  11      124.81      115.71      5.71 o
  -1  -6  11        0.13        5.04      3.85 o
   0  -6  11      169.32      156.24      6.90 o
   1  -6  11      111.50      115.44      6.07 o
   2  -6  11      238.30      208.10      7.80 o
   3  -6  11       52.95       73.97      8.22 o
   4  -6  11      162.06      169.60     12.17 o
   5  -6  11       14.14       11.39      9.63 o
   6  -6  11        8.55       -1.19      9.13 o
   7  -6  11      203.65      202.44     21.32 o
   8  -6  11       10.81      -10.10     17.06 o
 -10  -5  11       67.75       28.23     11.58 o
  -9  -5  11       44.59       61.51     11.58 o
  -8  -5  11       47.01       28.64      8.48 o
  -7  -5  11       96.29       95.29     10.08 o
  -6  -5  11        0.10        2.01      6.78 o
  -5  -5  11      204.64      201.50      8.94 o
  -4  -5  11      888.95      829.71     19.50 o
  -3  -5  11     1722.35     1744.84     34.02 o
  -2  -5  11        0.41       -0.92      3.51 o
  -1  -5  11      240.52      261.40      8.89 o
   0  -5  11        0.03       -1.20      2.71 o
   1  -5  11        3.87        4.04      2.20 o
   2  -5  11      806.84      793.22     16.43 o
   3  -5  11     1449.03     1428.87     25.76 o
   4  -5  11      969.10     1072.54     24.13 o
   5  -5  11      106.95      122.69     12.74 o
   6  -5  11     1125.69     1120.23     37.94 o
   7  -5  11       35.42       32.92     12.24 o
   8  -5  11       12.87        5.79     47.41 o
   9  -5  11       18.37       28.64     20.74 o
 -10  -4  11        9.01       15.29     13.01 o
  -9  -4  11       27.59        5.07     10.56 o
  -8  -4  11      254.62      251.30     15.22 o
  -7  -4  11      125.60      118.55     10.46 o
  -6  -4  11      179.58      177.02     11.78 o
  -5  -4  11       62.96       56.01      5.30 o
  -4  -4  11     1466.92     1455.26     30.43 o
  -3  -4  11      564.38      557.06     14.17 o
  -2  -4  11      736.75      765.57     33.46 o
  -1  -4  11       23.94       18.00      3.95 o
   0  -4  11     2046.60     2254.26     46.65 o
   1  -4  11      228.76      222.70      9.92 o
   2  -4  11      514.91      548.37     31.21 o
   3  -4  11      819.23      842.34     20.60 o
   4  -4  11      738.80      738.83     15.24 o
   5  -4  11      681.92      699.55     20.76 o
   6  -4  11      699.25      737.62     27.86 o
   7  -4  11      124.41      144.28     10.32 o
   8  -4  11      100.24       97.76     12.72 o
   9  -4  11        6.86       -7.46     17.33 o
 -10  -3  11      107.60       98.93     13.96 o
  -9  -3  11        0.02       -9.84     12.26 o
  -8  -3  11       21.19       13.89     10.18 o
  -7  -3  11      255.34      263.12     14.95 o
  -6  -3  11      953.21      940.30     25.27 o
  -5  -3  11       29.92       33.34      5.17 o
  -4  -3  11     1746.53     1828.44     39.51 o
  -3  -3  11     1754.76     1720.01     38.56 o
  -2  -3  11     2180.07     2300.88     46.33 o
  -1  -3  11     1447.82     1417.60     42.50 o
   0  -3  11       42.64       31.42      3.96 o
   1  -3  11     1211.35     1187.93     27.71 o
   2  -3  11      131.44      116.17      7.02 o
   3  -3  11      590.58      592.42     13.29 o
   4  -3  11     1344.51     1299.31     26.29 o
   5  -3  11      243.46      239.14      7.81 o
   6  -3  11        0.01       -4.29      5.27 o
   7  -3  11      367.79      414.97     16.65 o
   8  -3  11      128.58      109.09     10.09 o
   9  -3  11       13.63       18.23     11.32 o
  10  -3  11       63.66       55.85     23.46 o
 -10  -2  11      101.39      133.02     20.84 o
  -9  -2  11      100.40       85.48     12.98 o
  -8  -2  11      282.37      300.27     17.27 o
  -7  -2  11       69.70       59.22      9.09 o
  -6  -2  11       83.90       93.48     11.03 o
  -5  -2  11       28.56       28.87      7.76 o
  -4  -2  11     1119.48     1117.97     26.00 o
  -3  -2  11     2457.30     2571.04     53.06 o
  -2  -2  11       67.79       64.03      5.52 o
  -1  -2  11       66.59       54.69      9.04 o
   0  -2  11      268.82      246.06      8.98 o
   1  -2  11        6.25        4.33      3.33 o
   2  -2  11        4.35        0.68      4.58 o
   3  -2  11      885.77      902.69     21.74 o
   4  -2  11      192.38      191.40      9.43 o
   5  -2  11      111.76      102.00      5.36 o
   6  -2  11        8.52        8.52      4.09 o
   7  -2  11      190.36      191.37     11.17 o
   8  -2  11      327.49      346.85     14.54 o
   9  -2  11        5.89        2.26      9.98 o
  10  -2  11      376.52      383.48     24.66 o
 -10  -1  11       10.79       13.62     18.39 o
  -9  -1  11       40.01       44.38     13.28 o
  -8  -1  11       15.73        7.87     10.25 o
  -7  -1  11        8.14        9.81      6.83 o
  -6  -1  11      141.02      142.89     11.55 o
  -5  -1  11      571.11      593.19     32.20 o
  -4  -1  11      484.84      431.28     13.80 o
  -3  -1  11        9.50        7.00      3.73 o
  -2  -1  11       13.03       14.69      3.60 o
  -1  -1  11      587.32      607.14     15.50 o
   0  -1  11       70.80       57.84      4.67 o
   1  -1  11      836.58      842.17     34.41 o
   2  -1  11        0.08        6.48      2.76 o
   3  -1  11      260.65      313.07      8.32 o
   4  -1  11       89.24       99.73      5.35 o
   5  -1  11      270.22      258.43      7.93 o
   6  -1  11       29.58       21.17      5.63 o
   7  -1  11       24.87       33.03      5.25 o
   8  -1  11      642.76      649.61     24.88 o
   9  -1  11      283.36      340.08     20.79 o
  10  -1  11      127.90      115.78     15.11 o
  -9   0  11        3.37      -15.73     15.73 o
  -8   0  11       45.92       22.14     11.99 o
  -7   0  11      986.00      930.81     63.70 o
  -6   0  11       60.47       56.06      8.96 o
  -5   0  11     1146.38     1234.57     30.21 o
  -4   0  11      263.41      242.32     10.36 o
  -3   0  11     1064.41     1142.92     26.67 o
  -2   0  11      144.58      164.16      7.34 o
  -1   0  11     2328.81     2363.15     77.46 o
   0   0  11     4528.25     4173.19    151.84 o
   1   0  11      231.50      253.77      8.76 o
   2   0  11     4960.14     4866.15    129.82 o
   3   0  11      980.13      992.74     26.26 o
   4   0  11      145.39      172.38      8.41 o
   5   0  11       54.67       46.88      4.29 o
   6   0  11     1600.03     1743.17     84.94 o
   7   0  11      486.59      493.91     15.97 o
   8   0  11      616.57      595.64     28.96 o
   9   0  11      318.50      335.51     32.20 o
  10   0  11        0.27       10.67     13.13 o
  -9   1  11       43.74        9.16     17.98 o
  -8   1  11      114.27      105.27     13.25 o
  -7   1  11        6.07        0.04      7.47 o
  -6   1  11       69.49       84.29     15.56 o
  -5   1  11       69.75       70.72      7.11 o
  -4   1  11       50.68       47.71      6.21 o
  -3   1  11       84.05       78.10      5.46 o
  -2   1  11      443.41      408.69     16.72 o
  -1   1  11       10.56       14.22      2.99 o
   0   1  11      585.44      480.99     13.23 o
   1   1  11     1214.49     1158.74     21.84 o
   2   1  11     3355.97     3366.90     75.89 o
   3   1  11       32.37       36.23      3.58 o
   4   1  11      440.43      436.70     11.30 o
   5   1  11        3.63        9.04      3.57 o
   6   1  11      159.30      147.46     15.34 o
   7   1  11       41.73       40.41      5.08 o
   8   1  11      345.62      352.41     13.27 o
   9   1  11        1.83        2.88     14.13 o
  10   1  11       32.98       37.47     10.33 o
  11   1  11        0.22       -1.97      8.17 o
  -9   2  11        0.95       -7.15     19.75 o
  -8   2  11        2.33        5.72     11.64 o
  -7   2  11       95.88      103.59      8.87 o
  -6   2  11      440.15      446.64     18.41 o
  -5   2  11      985.23      991.91     27.08 o
  -4   2  11     1472.75     1556.48     38.50 o
  -3   2  11        0.32        0.58      7.12 o
  -2   2  11       38.26       34.50      4.60 o
  -1   2  11     1031.26     1026.76     37.39 o
   0   2  11      512.04      437.31     12.04 o
   1   2  11      380.14      488.44     11.91 o
   2   2  11      504.01      465.09     11.91 o
   3   2  11      852.39      880.28     35.88 o
   4   2  11      140.09      142.01      5.33 o
   5   2  11      148.45      130.77      6.59 o
   6   2  11        1.51        6.26      4.43 o
   7   2  11      626.05      639.70     18.84 o
   8   2  11       10.34       11.14      9.02 o
   9   2  11      429.46      438.64     23.64 o
  10   2  11      143.81      146.66     10.58 o
  11   2  11       49.93       53.07     33.39 o
  -9   3  11       10.56      -13.21     19.72 o
  -8   3  11       67.42       66.97     13.71 o
  -7   3  11       43.75       50.07     10.99 o
  -6   3  11      150.53      154.74     12.66 o
  -5   3  11       38.60       31.52      8.62 o
  -4   3  11     2665.08     2739.31     59.13 o
  -3   3  11      707.88      719.41     25.32 o
  -2   3  11      113.16      100.90     11.55 o
  -1   3  11     2895.28     2929.55     56.88 o
   0   3  11      206.40      223.76     10.52 o
   1   3  11      259.31      208.01      8.04 o
   2   3  11      440.17      382.41     10.76 o
   3   3  11      897.80      960.20     17.13 o
   4   3  11     1224.59     1261.26     19.82 o
   5   3  11       30.38       29.78      3.47 o
   6   3  11      359.42      347.95      9.59 o
   7   3  11       56.28       56.28      5.80 o
   8   3  11      105.16      106.88      9.79 o
   9   3  11       14.38       14.47      6.68 o
  10   3  11      350.16      391.15     16.52 o
  11   3  11       52.28       18.32     23.40 o
  -8   4  11      238.12      258.48     31.52 o
  -7   4  11      242.24      247.90     17.00 o
  -6   4  11       22.02       18.73     10.35 o
  -5   4  11       41.47       50.83      8.28 o
  -4   4  11      404.93      406.92     15.03 o
  -3   4  11      446.11      460.80     15.65 o
  -2   4  11      442.97      457.48     14.38 o
  -1   4  11     2958.05     2817.01     86.32 o
   0   4  11      259.99      215.12     11.68 o
   1   4  11     1135.55     1061.48     21.67 o
   2   4  11      173.45      151.53      4.48 o
   3   4  11     2644.38     2647.27     43.49 o
   4   4  11      453.56      398.21     15.36 o
   5   4  11      195.22      186.67     11.70 o
   6   4  11      432.39      376.14     12.39 o
   7   4  11       49.50       43.60      6.86 o
   8   4  11        7.56       13.75      4.62 o
   9   4  11        6.59       -2.67      5.77 o
  10   4  11       48.55       24.21     11.86 o
  11   4  11       44.97       10.98     16.23 o
  -8   5  11        0.14        9.71     14.33 o
  -7   5  11       61.18       59.97     12.47 o
  -6   5  11      141.46      144.11     14.68 o
  -5   5  11       71.91       90.63     11.10 o
  -4   5  11        3.57        9.10      8.04 o
  -3   5  11       17.64       17.69      5.36 o
  -2   5  11      886.71      822.26     40.42 o
  -1   5  11     5832.34     6155.00    200.08 o
   0   5  11     2886.66     2903.54     57.45 o
   1   5  11       55.86       48.59      5.11 o
   2   5  11       16.52       18.29      2.64 o
   3   5  11        0.21        2.65      2.39 o
   4   5  11      397.01      376.57      7.81 o
   5   5  11      771.81      823.64     35.57 o
   6   5  11      618.07      623.82     45.48 o
   7   5  11       45.88       61.05     10.90 o
   8   5  11      280.98      295.33     10.73 o
   9   5  11        3.85        2.44      8.71 o
  10   5  11       17.65       23.31     17.93 o
  11   5  11      429.72      478.65     39.10 o
  -7   6  11      653.02      656.51     30.95 o
  -6   6  11      355.41      341.40     18.02 o
  -5   6  11        0.01        9.90      8.38 o
  -4   6  11      655.98      645.63     36.20 o
  -3   6  11      147.66      128.74      9.83 o
  -2   6  11     2258.07     2291.00    100.26 o
  -1   6  11       20.06       11.31      6.86 o
   0   6  11     2421.62     2451.36     76.87 o
   1   6  11       13.86       15.46      4.54 o
   2   6  11     1284.40     1199.16     19.73 o
   3   6  11      676.93      669.91     12.15 o
   4   6  11       82.53       79.97      3.43 o
   5   6  11      844.52      835.70     20.94 o
   6   6  11        5.49        7.87      3.27 o
   7   6  11       15.16       10.80      3.36 o
   8   6  11       21.49       11.60      9.32 o
   9   6  11       29.51       29.23      9.94 o
  10   6  11       17.82       26.05     13.11 o
  11   6  11       93.99      114.41     30.55 o
  -7   7  11      111.91      106.79     16.10 o
  -6   7  11      202.14      175.99     17.32 o
  -5   7  11      122.10      145.01     13.27 o
  -4   7  11      224.60      235.42     13.98 o
  -3   7  11       13.27       20.88      8.98 o
  -2   7  11       17.08       22.20      6.96 o
  -1   7  11       86.14       72.54     10.08 o
   0   7  11      191.72      180.16      7.69 o
   1   7  11     1594.74     1509.61     26.71 o
   2   7  11      166.70      149.27      5.92 o
   3   7  11     1153.37     1185.66     41.07 o
   4   7  11       36.21       31.73     10.93 o
   5   7  11      753.15      769.78     19.52 o
   6   7  11       58.92       37.53     10.18 o
   7   7  11      431.30      412.30     18.88 o
   8   7  11        3.29        7.66     32.98 o
   9   7  11       54.01       72.13     34.02 o
  10   7  11       44.82       30.85     14.47 o
  11   7  11        1.76        5.22     14.27 o
  -6   8  11      173.32      169.66     17.94 o
  -5   8  11       14.68       18.63     14.47 o
  -4   8  11        3.44        2.13     10.45 o
  -3   8  11      142.17      144.49     12.99 o
  -2   8  11        0.05       -0.80      9.72 o
  -1   8  11       12.85       16.44      5.11 o
   0   8  11      111.69       95.74      6.28 o
   1   8  11      837.32      838.72     16.98 o
   2   8  11      584.10      542.02     13.18 o
   3   8  11       73.13       64.62      5.47 o
   4   8  11      966.49      961.31     24.40 o
   5   8  11        5.97        8.51      3.44 o
   8   8  11        1.09        6.44     10.11 o
   9   8  11       13.10        6.63     11.79 o
  10   8  11      103.08      146.91     16.43 o
  -6   9  11        0.09       -3.33     24.42 o
  -5   9  11      175.73      182.14     17.80 o
  -4   9  11       92.72       84.48     13.30 o
  -3   9  11      255.93      258.28     15.84 o
  -2   9  11        4.34        3.28      8.17 o
  -1   9  11      206.69      187.20     21.73 o
   0   9  11      392.00      395.52     12.45 o
   1   9  11      228.86      230.66     11.20 o
   2   9  11     1030.95      993.52     26.77 o
   3   9  11      148.72      161.67      8.45 o
   4   9  11      837.91      854.51     24.83 o
   5   9  11     1181.93     1163.06     42.81 o
   6   9  11     1465.09     1284.40     56.87 o
   8   9  11       25.98       14.49     10.25 o
   9   9  11      205.22      208.48     18.30 o
  10   9  11      209.77      185.21     19.66 o
  -5  10  11      213.75      191.66     17.87 o
  -4  10  11      156.24      117.48     14.79 o
  -3  10  11       28.37       31.43     12.05 o
  -2  10  11        3.71        9.25     10.58 o
  -1  10  11       61.46       64.25      9.99 o
   0  10  11       26.51       27.65      7.76 o
   1  10  11        0.03        4.73      6.10 o
   2  10  11      113.12      109.12      8.85 o
   3  10  11        0.38        3.41      5.79 o
   4  10  11      230.73      229.54     10.08 o
   7  10  11       99.19       55.58     15.70 o
   8  10  11      180.73      230.29     74.29 o
   9  10  11      133.58      104.19     20.89 o
  10  10  11        0.00       -9.44     21.80 o
  -4  11  11      202.92      181.49     27.35 o
  -3  11  11       62.83       73.97     19.38 o
  -2  11  11      171.60      179.99     20.81 o
  -1  11  11        6.28       13.89     12.53 o
   1  11  11        0.78        9.84      8.11 o
   2  11  11      235.83      236.32     12.50 o
   3  11  11        1.14        3.41      6.81 o
   6  11  11       26.95       29.63     14.68 o
   7  11  11      105.59       97.62     12.58 o
   8  11  11       96.77       82.41     13.98 o
   9  11  11        0.26       22.84     24.64 o
  -3  12  11       46.72       41.96     21.76 o
  -2  12  11       66.77       44.89     17.06 o
   0  12  11       90.55      115.76     15.50 o
   1  12  11       17.68       24.11     11.58 o
   2  12  11      210.26      233.49     13.52 o
   3  12  11      105.36      101.90     10.05 o
   5  12  11      154.35      158.87     19.55 o
   6  12  11      163.08      180.50     22.31 o
   7  12  11       14.57       26.61     13.93 o
   8  12  11        0.22      -13.29     13.29 o
   0  13  11       52.22       61.23     15.29 o
   1  13  11       87.02       82.45     15.73 o
   5  13  11        5.56       18.02     17.71 o
   6  13  11       97.72      107.96     21.08 o
   7  13  11       52.70       51.92     16.20 o
   1  14  11        2.80        0.68     14.03 o
   3  14  11      151.72       62.66    868.43 o
   4  14  11        2.63      -12.94     18.73 o
   5  14  11        2.34       16.35     19.38 o
   6  14  11        4.82       -5.41     19.31 o
  -4 -13  12       13.59       35.08     24.49 o
  -3 -13  12       17.27       23.19     12.26 o
  -2 -13  12       69.99       87.18     19.99 o
  -1 -13  12       75.57       67.43     18.19 o
   0 -13  12      170.46      179.51     25.24 o
  -6 -12  12       51.64       24.11     24.45 o
  -5 -12  12       17.17        0.34     21.35 o
  -4 -12  12       83.58       65.05     12.50 o
  -3 -12  12       38.79       15.29     11.27 o
  -2 -12  12      144.24      164.49     14.68 o
  -1 -12  12        0.42        3.07     14.30 o
   0 -12  12        0.26        4.73     14.24 o
   1 -12  12       28.99       27.65     17.10 o
   2 -12  12      124.75       84.46     21.05 o
  -7 -11  12       60.22       59.50     24.76 o
  -6 -11  12       18.25       83.10     22.89 o
  -5 -11  12        1.92        0.34      8.96 o
  -4 -11  12       22.52       29.05      9.94 o
  -3 -11  12      174.01      172.15     13.55 o
  -2 -11  12        1.38        3.07      8.55 o
  -1 -11  12       62.86       58.37      9.88 o
   0 -11  12        5.59       -6.78     14.98 o
   1 -11  12       40.13       19.14     15.33 o
   2 -11  12       62.01       55.10     15.87 o
   3 -11  12      559.00      517.71     28.15 o
   4 -11  12      180.92      141.34     18.20 o
  -8 -10  12       40.15       39.13     25.85 o
  -7 -10  12        1.03        6.13     18.70 o
  -6 -10  12       25.28       32.73      9.91 o
  -5 -10  12       23.57       18.02      9.23 o
  -4 -10  12        0.02        2.69      8.14 o
  -3 -10  12      189.72      196.20     13.45 o
  -2 -10  12       43.24       34.43      8.89 o
  -1 -10  12        3.95       -3.75      7.49 o
   0 -10  12      588.93      622.68     31.83 o
   1 -10  12      205.50      209.61     14.71 o
   2 -10  12      191.59      225.31     16.55 o
   3 -10  12      182.05      112.39     23.74 o
   4 -10  12        2.16       -9.29     13.86 o
   5 -10  12        8.16       10.62     17.36 o
  -8  -9  12       25.76       15.60     19.38 o
  -7  -9  12      325.08      337.84     31.20 o
  -6  -9  12       63.50       56.40      9.43 o
  -5  -9  12      272.53      281.41     14.85 o
  -4  -9  12     1259.79     1329.76     43.08 o
  -3  -9  12       26.29       21.80      7.76 o
  -2  -9  12       49.98       50.74      8.14 o
  -1  -9  12      127.79      122.32     15.43 o
   0  -9  12      162.34      141.00     14.75 o
   1  -9  12      737.05      764.61     40.87 o
   2  -9  12      334.96      353.32     17.17 o
   3  -9  12      159.74      144.64     14.56 o
   4  -9  12      113.61       94.35     13.94 o
   5  -9  12      247.08      272.87     20.88 o
   6  -9  12        2.89       -5.82     25.51 o
  -9  -8  12       25.27        9.84     22.48 o
  -8  -8  12      671.71      575.55     48.70 o
  -7  -8  12        1.69       -4.73      8.85 o
  -6  -8  12       95.77       88.24     10.05 o
  -5  -8  12      290.03      297.11     14.64 o
  -4  -8  12      206.50      199.30     11.99 o
  -3  -8  12       99.91       95.29      8.28 o
  -2  -8  12       91.67       78.69      9.64 o
  -1  -8  12      615.17      595.78     18.14 o
   0  -8  12       81.57       73.32     14.52 o
   1  -8  12       80.77       75.04      7.37 o
   2  -8  12      576.50      616.04     51.46 o
   3  -8  12     1184.00     1210.70     40.94 o
   4  -8  12      651.85      626.89     26.31 o
   5  -8  12        4.79        1.65     12.21 o
   6  -8  12       60.05       46.66     15.56 o
   7  -8  12      150.87      136.92     16.79 o
  -9  -7  12        0.13       15.02     23.87 o
  -8  -7  12       37.96       29.22      9.77 o
  -7  -7  12       58.79       75.88      9.98 o
  -6  -7  12      926.52     1006.36     36.30 o
  -5  -7  12      355.71      383.37     17.33 o
  -4  -7  12      879.59      897.08     33.17 o
  -3  -7  12        0.44        6.37      4.83 o
  -2  -7  12     2273.79     2356.10     50.67 o
  -1  -7  12       38.48       42.49      5.08 o
   0  -7  12      124.15      100.47      6.32 o
   1  -7  12       11.50        5.06      4.75 o
   2  -7  12     1070.88     1145.16     28.40 o
   3  -7  12      227.84      234.50     14.62 o
   4  -7  12      281.44      296.65     16.82 o
   5  -7  12        6.65       -9.68     10.62 o
   6  -7  12      211.42      214.30     29.70 o
   7  -7  12       37.70       26.81     15.79 o
  -9  -6  12        1.33        0.68     12.33 o
  -8  -6  12      141.50      150.15     12.67 o
  -7  -6  12       95.56       89.26     10.80 o
  -6  -6  12        2.49        1.36      7.12 o
  -5  -6  12      356.54      362.70     17.57 o
  -4  -6  12      713.14      682.11     19.78 o
  -3  -6  12      269.49      256.19     20.52 o
  -2  -6  12      718.61      728.90     17.72 o
  -1  -6  12      266.71      277.71     19.74 o
   0  -6  12      415.48      406.88     12.67 o
   1  -6  12      338.31      305.20      9.55 o
   2  -6  12      297.78      291.79     21.42 o
   3  -6  12       58.07       45.10      7.80 o
   4  -6  12      253.90      269.49     15.52 o
   5  -6  12        2.86        6.08      8.56 o
   6  -6  12       59.59       52.28     11.00 o
   7  -6  12      252.79      233.52     19.09 o
   8  -6  12        0.16      -13.90     13.90 o
  -9  -5  12        1.03       -1.02     11.99 o
  -8  -5  12       15.46       12.29      9.20 o
  -7  -5  12      183.42      182.00     11.95 o
  -6  -5  12       64.72       56.98      8.65 o
  -5  -5  12        8.00        6.78      4.96 o
  -4  -5  12     2850.07     2815.63     47.64 o
  -3  -5  12      128.70      114.32      6.04 o
  -2  -5  12       80.93       78.62      5.43 o
  -1  -5  12      429.79      403.45     20.93 o
   0  -5  12      260.29      258.87     11.68 o
   1  -5  12      373.28      354.42     16.65 o
   2  -5  12       66.01       81.42      6.61 o
   3  -5  12       40.13       43.80      3.68 o
   4  -5  12      190.78      225.01      9.86 o
   5  -5  12      833.11      894.25     30.75 o
   6  -5  12      165.12      167.84     12.77 o
   7  -5  12      596.23      664.76     31.16 o
   8  -5  12      206.34      172.39     33.58 o
   9  -5  12        0.04       -4.73     16.65 o
  -9  -4  12       87.27       85.48     13.32 o
  -8  -4  12       40.46       50.47      9.98 o
  -7  -4  12      122.32      149.71     11.31 o
  -6  -4  12      272.82      274.63     14.68 o
  -5  -4  12     2100.19     2149.22     50.51 o
  -4  -4  12        0.75        1.54      4.44 o
  -3  -4  12        5.83        3.91      5.43 o
  -2  -4  12      162.68      171.44      7.49 o
  -1  -4  12      182.05      174.32      7.80 o
   0  -4  12      798.39      830.16     51.88 o
   1  -4  12      538.64      535.03     17.13 o
   2  -4  12     1856.06     1878.57     64.71 o
   3  -4  12      281.51      256.74     11.24 o
   4  -4  12      174.66      152.29      5.96 o
   5  -4  12      325.14      347.46     12.98 o
   6  -4  12     1641.98     1839.69     43.27 o
   7  -4  12      225.42      227.46     12.66 o
   8  -4  12      537.91      514.75     62.32 o
   9  -4  12      340.78      327.76     30.07 o
  -9  -3  12        2.52        6.47     11.27 o
  -8  -3  12       30.81       32.93     10.80 o
  -7  -3  12       13.69       13.89      8.11 o
  -6  -3  12       31.40       38.57      8.38 o
  -5  -3  12      233.12      229.65      9.63 o
  -4  -3  12     1012.33      986.72     25.34 o
  -3  -3  12      190.48      203.16     12.63 o
  -2  -3  12        1.89        4.18      8.16 o
  -1  -3  12     1758.39     1574.77     74.34 o
   0  -3  12     2951.90     2872.26     57.02 o
   1  -3  12        3.68        2.16      3.51 o
   2  -3  12      131.84      142.15      6.55 o
   3  -3  12     1678.08     1691.12     98.29 o
   4  -3  12       33.06       37.00      3.76 o
   5  -3  12        2.48        0.82      3.67 o
   6  -3  12        5.14        9.19      5.37 o
   7  -3  12        8.32        3.03      6.86 o
   8  -3  12       96.57       85.07     10.04 o
   9  -3  12       24.58       39.76     13.32 o
  -9  -2  12        1.13        8.51     12.60 o
  -8  -2  12       98.19       98.93     12.50 o
  -7  -2  12      163.94      151.07     11.78 o
  -6  -2  12      345.73      340.20     12.27 o
  -5  -2  12      266.15      237.99     10.67 o
  -4  -2  12      170.02      176.65     24.44 o
  -3  -2  12      516.83      515.18     15.27 o
  -2  -2  12      649.02      636.17     17.21 o
  -1  -2  12     1745.82     1662.04     61.91 o
   0  -2  12     1218.09     1145.39     26.41 o
   1  -2  12       32.82       36.67      4.75 o
   2  -2  12      171.27      156.02      8.58 o
   3  -2  12      209.27      207.00     10.12 o
   4  -2  12      711.39      715.17     16.38 o
   5  -2  12      206.26      217.61      7.43 o
   6  -2  12      151.41      147.85      7.23 o
   7  -2  12     1158.03     1218.75     34.64 o
   8  -2  12      475.71      516.88     18.35 o
   9  -2  12      191.56      213.60     28.30 o
  10  -2  12        0.67       -0.01     19.29 o
  -9  -1  12        3.68        7.15     12.94 o
  -8  -1  12       28.82       16.62     10.52 o
  -7  -1  12       14.05       20.19      6.86 o
  -6  -1  12      160.75      168.31     10.43 o
  -5  -1  12        1.70        2.59      5.93 o
  -4  -1  12      926.73      916.36     24.15 o
  -3  -1  12      307.91      283.52     10.75 o
  -2  -1  12     1048.79     1054.00     24.47 o
  -1  -1  12     1644.77     1592.80     87.49 o
   0  -1  12      981.58      964.23     18.22 o
   1  -1  12      621.05      571.07     15.26 o
   2  -1  12     2331.20     2315.58     45.73 o
   3  -1  12      102.18       88.76      9.06 o
   4  -1  12       92.72       85.88      7.26 o
   5  -1  12       37.66       35.52      4.00 o
   6  -1  12      175.46      171.81      7.31 o
   7  -1  12      354.03      339.17     10.93 o
   8  -1  12       89.08       93.50     11.01 o
   9  -1  12       27.72       23.37     16.69 o
  10  -1  12      204.57      183.00     17.06 o
  -9   0  12       84.42       97.13     18.90 o
  -8   0  12      319.49      337.84     18.32 o
  -7   0  12       41.49       37.81      7.51 o
  -6   0  12        2.48        7.06      7.20 o
  -5   0  12      384.02      385.44     34.92 o
  -4   0  12     1060.10     1055.55     26.50 o
  -3   0  12       54.01       44.19      7.10 o
  -2   0  12      170.57      169.40      7.59 o
  -1   0  12     2059.22     1938.80     95.53 o
   0   0  12      243.95      226.87      8.38 o
   1   0  12     4879.36     4515.49     99.38 o
   2   0  12        0.56       -3.32      3.32 o
   3   0  12     1421.52     1468.24     82.11 o
   4   0  12      270.35      269.97     10.77 o
   5   0  12       61.53       53.10      5.19 o
   6   0  12       31.36       35.98      7.48 o
   7   0  12       56.88       54.65      5.51 o
   8   0  12        4.82       13.13     11.22 o
   9   0  12       59.77       67.15     13.01 o
  10   0  12       17.68       28.89     10.44 o
  -9   1  12      249.55      274.63     27.52 o
  -8   1  12      128.15      116.95     13.55 o
  -7   1  12       68.08       66.43      8.81 o
  -6   1  12       41.64       51.19      8.46 o
  -5   1  12       74.67       57.19      7.60 o
  -4   1  12      162.67      175.56     12.91 o
  -3   1  12        0.30       -0.04      6.81 o
  -2   1  12       38.13       36.85      4.97 o
  -1   1  12     1701.99     1407.61    179.66 o
   0   1  12     1113.96     1028.86     36.81 o
   1   1  12     2416.01     2539.40     73.70 o
   2   1  12      432.85      392.26     24.64 o
   3   1  12      957.47      951.31     22.31 o
   4   1  12       65.18       76.47      4.58 o
   5   1  12      955.88      941.22     53.47 o
   6   1  12      229.43      198.92     10.93 o
   7   1  12        4.79       -2.91      9.31 o
   8   1  12      220.31      209.85     12.38 o
   9   1  12      268.57      279.83     12.82 o
  10   1  12      103.88      115.27     12.56 o
  11   1  12      100.76      102.80     18.44 o
  -9   2  12      338.89      423.39     34.16 o
  -8   2  12       17.52       12.57     10.92 o
  -7   2  12      428.63      466.33     20.29 o
  -6   2  12        0.09        0.25      3.24 o
  -5   2  12        3.40       -0.82      6.30 o
  -4   2  12       31.05       28.80      6.37 o
  -3   2  12      153.50      150.59     16.74 o
  -2   2  12     2124.72     2170.81     45.87 o
  -1   2  12     2488.03     2378.24     80.37 o
   0   2  12     3433.67     3491.73     98.39 o
   1   2  12       46.58       47.13      3.95 o
   2   2  12        0.33        0.49      2.52 o
   3   2  12       12.48       13.50      2.93 o
   4   2  12      223.78      217.27      6.84 o
   5   2  12     2139.98     2246.51     42.00 o
   6   2  12       70.28       64.48      5.99 o
   7   2  12      114.13      134.80     16.23 o
   8   2  12      105.61      108.98      8.24 o
   9   2  12      146.62      188.33     35.62 o
  10   2  12      189.57      198.21     15.37 o
  11   2  12       52.54       76.66     13.06 o
  -8   3  12      516.84      463.02     35.06 o
  -7   3  12      248.48      210.47     18.66 o
  -6   3  12      990.39     1072.74     35.01 o
  -5   3  12       18.25       25.97      8.74 o
  -4   3  12       56.07       58.87      6.94 o
  -3   3  12     1613.94     1657.67     45.18 o
  -2   3  12     3085.38     3108.41    147.63 o
  -1   3  12       97.47       75.16     12.18 o
   0   3  12      331.16      320.48     10.32 o
   1   3  12      608.38      579.52     33.17 o
   2   3  12       31.72       25.44      3.56 o
   3   3  12      486.05      445.47      9.91 o
   4   3  12      207.52      197.44      9.50 o
   5   3  12      802.69      814.96     15.94 o
   6   3  12      497.15      491.09     12.68 o
   7   3  12      641.60      686.96     19.92 o
   8   3  12       75.17       83.49     13.44 o
   9   3  12        5.45       21.55     12.29 o
  10   3  12       24.72       35.89      8.87 o
  -8   4  12      653.72      673.94     33.48 o
  -7   4  12       29.13       27.61     12.39 o
  -6   4  12       22.75        8.30     12.77 o
  -5   4  12       66.38       56.71      9.39 o
  -4   4  12       47.21       36.60      6.80 o
  -3   4  12      145.55      145.01      8.47 o
  -2   4  12     1761.49     1770.10     39.34 o
  -1   4  12      457.57      393.99     31.77 o
   0   4  12     1494.82     1469.51     30.82 o
   1   4  12      257.76      248.68     16.98 o
   2   4  12      466.94      446.84     11.00 o
   3   4  12      220.48      188.11      7.02 o
   4   4  12      119.34      144.79      4.58 o
   5   4  12      138.99      140.47      9.96 o
   6   4  12      474.42      486.10     15.10 o
   7   4  12       52.02       65.46      7.48 o
   8   4  12      264.07      270.83     37.31 o
   9   4  12      249.95      251.87     11.05 o
  10   4  12       55.40       50.99     13.29 o
  11   4  12       43.62       36.44     20.23 o
  -8   5  12        7.57        1.70     15.16 o
  -7   5  12      191.61      194.21     17.54 o
  -6   5  12       39.74       31.40     10.11 o
  -5   5  12       10.58        8.46      9.85 o
  -4   5  12      478.48      466.72     19.22 o
  -3   5  12      335.33      317.83     13.86 o
  -2   5  12      101.51       92.97      8.17 o
  -1   5  12     1015.19     1046.57     54.49 o
   0   5  12      234.24      233.48     12.21 o
   1   5  12        0.10        4.73      3.59 o
   2   5  12     1436.43     1430.01     24.72 o
   3   5  12     1371.24     1366.64     24.20 o
   4   5  12      819.64      829.79     43.78 o
   5   5  12       20.84       23.04      3.90 o
   6   5  12     1660.50     1623.28     37.65 o
   7   5  12        8.46       10.51      6.33 o
   8   5  12       90.08       99.60     11.26 o
   9   5  12       94.26       74.17     11.54 o
  10   5  12      242.73      240.28     34.57 o
  11   5  12        7.22       17.74     18.54 o
  -7   6  12       18.25        8.71     13.00 o
  -6   6  12      225.62      226.61     17.66 o
  -5   6  12        1.17        5.00     10.06 o
  -4   6  12      722.31      747.39     26.41 o
  -3   6  12      196.37      175.93     10.90 o
  -2   6  12      571.95      564.94     18.47 o
  -1   6  12       79.31       62.29     10.74 o
   0   6  12      694.66      682.59     17.83 o
   1   6  12     2908.74     2926.69    166.64 o
   2   6  12      275.30      274.43     16.36 o
   3   6  12        1.58       -1.17      2.95 o
   4   6  12      556.23      541.79     41.58 o
   5   6  12       56.18       48.57     10.37 o
   6   6  12       93.37       91.75      5.65 o
   7   6  12        0.01        4.73      8.85 o
   8   6  12      170.88      172.94     24.64 o
   9   6  12        4.94        0.51     11.90 o
  10   6  12       53.44       31.38     14.81 o
  11   6  12       15.61        0.15     15.81 o
  -7   7  12       70.33       64.78     16.78 o
  -6   7  12      342.29      310.77     20.23 o
  -5   7  12      591.75      648.78     26.19 o
  -4   7  12      771.17      842.52     30.59 o
  -3   7  12       16.41       24.10      7.86 o
  -2   7  12      412.80      388.14     16.03 o
  -1   7  12       21.91        9.41     10.25 o
   0   7  12      333.47      358.03     10.34 o
   1   7  12     1043.59     1011.06     54.34 o
   2   7  12     1390.07     1427.38     39.22 o
   3   7  12        0.08       -1.22      4.73 o
   4   7  12     2140.61     2129.18     49.01 o
   5   7  12        9.79       15.13      3.66 o
   6   7  12        5.77        5.41      9.88 o
   7   7  12       15.47        6.47     11.95 o
   8   7  12       32.70       33.48     10.75 o
   9   7  12       31.77       24.40     11.90 o
  10   7  12       10.06       10.08     12.48 o
  -6   8  12      362.32      349.45     23.33 o
  -5   8  12       72.91       60.40     11.53 o
  -4   8  12      106.67      138.66     14.64 o
  -3   8  12       26.84       24.71      8.74 o
  -2   8  12      330.26      353.15     20.20 o
  -1   8  12       43.24       43.64      7.89 o
   0   8  12        0.00        5.29      5.69 o
   1   8  12      122.08      104.89      6.16 o
   2   8  12        0.07        1.78      3.97 o
   3   8  12     2334.72     2237.04    156.35 o
   4   8  12      346.15      313.22     11.75 o
   5   8  12      152.01      159.79      7.46 o
   6   8  12        8.34       26.12     10.18 o
   7   8  12       56.84       52.34     13.62 o
   8   8  12      136.62      125.72     12.23 o
   9   8  12       45.25       30.58     10.42 o
  10   8  12      249.07      223.39     18.84 o
  -5   9  12      214.30      217.37     17.37 o
  -4   9  12      284.24      248.45     18.50 o
  -3   9  12      276.52      280.51     18.10 o
  -2   9  12      575.53      636.07     34.02 o
  -1   9  12       38.22       29.93      6.95 o
   0   9  12      543.13      547.89     16.22 o
   1   9  12      247.46      233.49     11.85 o
   3   9  12      112.15      114.16      7.49 o
   4   9  12      750.58      736.91     22.03 o
   5   9  12      367.17      335.15     18.94 o
   7   9  12      121.09      104.89     18.15 o
   8   9  12      326.58      355.93     42.42 o
   9   9  12      122.45      121.02     14.70 o
  10   9  12       61.35       44.69     27.81 o
  -4  10  12      199.41      178.36     17.98 o
  -3  10  12      198.35      213.48     24.03 o
  -2  10  12      488.81      508.26     21.48 o
  -1  10  12       76.94      105.64     15.56 o
   0  10  12       62.18       55.58      9.09 o
   1  10  12      412.68      447.26     17.95 o
   2  10  12        2.67       -1.02      6.47 o
   3  10  12       80.57       72.68      7.25 o
   4  10  12       82.57       87.18      7.25 o
   5  10  12      610.62      628.07     33.31 o
   6  10  12      130.40      138.61     15.63 o
   7  10  12      193.24      208.25     22.37 o
   8  10  12        1.24       -1.03     11.81 o
   9  10  12        0.10      -13.71     13.71 o
  -3  11  12        1.27       16.35     17.30 o
  -2  11  12       57.34       68.66     17.44 o
  -1  11  12      261.93      284.51     22.41 o
   0  11  12      275.93      314.51     22.24 o
   1  11  12       32.72       31.06      8.24 o
   2  11  12        0.02        5.41      7.46 o
   3  11  12       99.01       84.12      8.45 o
   4  11  12        4.58       25.20     13.89 o
   6  11  12        1.09       -9.50     11.95 o
   7  11  12      180.32      213.63     25.34 o
   8  11  12      149.47      120.25     19.99 o
   9  11  12       19.72        9.22     18.88 o
  -2  12  12        1.11      -17.68     17.68 o
   0  12  12      151.63      143.44     17.23 o
   1  12  12      118.42      119.37     16.14 o
   2  12  12       76.20       78.81      9.50 o
   3  12  12        9.26       23.19      8.89 o
   4  12  12        5.79       13.21     16.38 o
   6  12  12        5.93       -3.07     19.41 o
   7  12  12       27.08       30.92     14.19 o
   8  12  12       77.30       78.92    196.47 o
  -1  13  12      423.74      415.08     32.32 o
   0  13  12       57.89       65.63     17.33 o
   1  13  12       11.27       10.56     15.94 o
   2  13  12       92.63       74.28     14.30 o
   3  13  12       43.76     2114.93    753.63 o
   4  13  12       18.04       29.63     18.08 o
   5  13  12       39.48       56.98     17.85 o
   6  13  12       61.29       67.43     18.49 o
   7  13  12        3.47       13.65     16.95 o
   2  14  12       45.36      429.48    874.29 o
   4  14  12        1.96       -3.07     15.67 o
   5  14  12       17.03       26.90     17.81 o
  -3 -13  13       45.43       32.93     15.05 o
  -2 -13  13       35.07       25.58     18.49 o
  -1 -13  13        3.45      -15.97     15.97 o
  -5 -12  13      391.25      477.43     41.14 o
  -4 -12  13        1.81        6.13     11.24 o
  -3 -12  13        8.31        1.70     11.27 o
  -2 -12  13        1.95        6.13     14.34 o
  -1 -12  13       83.49       88.92     18.46 o
   0 -12  13      113.33      115.35     22.58 o
   1 -12  13      155.02      149.71     23.02 o
   2 -12  13        4.86       -1.02     19.48 o
  -6 -11  13       10.53        6.13     21.83 o
  -5 -11  13      693.27      796.17     35.42 o
  -4 -11  13       97.09       93.86     12.16 o
  -3 -11  13       36.02       39.13      9.94 o
  -2 -11  13      199.28      225.66     14.98 o
  -1 -11  13       60.44       60.93     16.42 o
   1 -11  13        0.03       -1.36     14.24 o
   2 -11  13      267.85      272.18     26.80 o
   3 -11  13      357.41      373.31     46.27 o
  -7 -10  13       52.74       43.90     24.21 o
  -6 -10  13      177.30      177.02     13.76 o
  -5 -10  13       50.39       34.02     10.11 o
  -4 -10  13      358.32      363.41     18.29 o
  -3 -10  13      309.37      292.03     16.42 o
  -2 -10  13       11.16        9.84      8.45 o
  -1 -10  13      582.60      604.23     24.49 o
   1 -10  13      122.09      111.38     15.90 o
   2 -10  13      375.90      333.08     18.88 o
   3 -10  13      159.96      133.67     15.04 o
   4 -10  13        0.00       -6.75     13.79 o
   5 -10  13       38.89       30.18     17.28 o
  -8  -9  13       59.07       52.07     19.99 o
  -7  -9  13        4.27        5.76      9.47 o
  -6  -9  13      209.53      234.03     15.26 o
  -5  -9  13        0.29       -1.70      8.21 o
  -4  -9  13        3.93        8.17      7.80 o
  -3  -9  13      145.46      137.31     10.39 o
  -2  -9  13       13.92       14.58      7.46 o
  -1  -9  13      609.92      617.03     40.39 o
   0  -9  13      307.23      322.14     14.47 o
   1  -9  13      132.15      134.66     11.58 o
   2  -9  13       79.78       72.31     10.60 o
   3  -9  13       31.41       21.23     12.00 o
   4  -9  13        0.08        5.13     11.62 o
   5  -9  13        2.21       -4.14     12.18 o
   6  -9  13        2.14       -1.50     16.10 o
  -8  -8  13       48.48      -15.02     23.46 o
  -7  -8  13      443.09      437.96     22.41 o
  -6  -8  13      176.74      166.40     13.32 o
  -5  -8  13       49.63       52.07      8.79 o
  -4  -8  13      219.66      193.61     11.82 o
  -3  -8  13        0.03        0.34      6.88 o
  -2  -8  13       61.83       48.58     11.51 o
  -1  -8  13       23.01       25.98      8.21 o
   0  -8  13        6.68       12.34      5.71 o
   1  -8  13       55.42       49.97      7.59 o
   2  -8  13      284.74      267.12     14.92 o
   3  -8  13       46.61       52.27     10.09 o
   4  -8  13        0.22       -6.86     10.58 o
   5  -8  13       36.06       49.14     14.14 o
   6  -8  13     1414.09     1447.17     59.89 o
  -9  -7  13        7.90       -0.34     27.93 o
  -8  -7  13        4.30        9.50     11.27 o
  -7  -7  13        3.15       -7.15      9.57 o
  -6  -7  13      197.74      190.03     13.72 o
  -5  -7  13       19.18       13.62      6.81 o
  -4  -7  13      431.69      463.81     20.67 o
  -3  -7  13      114.01      104.32      7.51 o
  -2  -7  13       97.42       99.03     10.85 o
  -1  -7  13      125.64      137.82      7.76 o
   0  -7  13      591.97      649.33     21.71 o
   1  -7  13     1548.02     1468.29     34.98 o
   2  -7  13       19.33       11.40      5.51 o
   3  -7  13      161.11      168.95     12.71 o
   4  -7  13       48.02       42.17     12.29 o
   5  -7  13      187.69      187.06     20.69 o
   6  -7  13      386.82      395.71     22.74 o
   7  -7  13       51.31       17.19     16.30 o
  -9  -6  13      107.71       82.45     12.74 o
  -8  -6  13       20.06        7.46     11.20 o
  -7  -6  13        5.50        7.15      8.89 o
  -6  -6  13       63.91       62.97      8.79 o
  -5  -6  13      107.10      107.96      9.98 o
  -4  -6  13       78.56       58.89      6.17 o
  -3  -6  13        2.16       -0.86      4.54 o
  -2  -6  13     1533.17     1532.95     37.53 o
  -1  -6  13       46.28       44.60      5.46 o
   0  -6  13      967.83     1054.91     86.89 o
   1  -6  13       55.59       58.02      6.06 o
   2  -6  13        3.97        0.41      4.59 o
   3  -6  13        7.73        9.22      8.03 o
   4  -6  13      896.54      898.78     44.41 o
   5  -6  13       12.03       33.85     10.97 o
   6  -6  13      269.51      248.78     20.25 o
   7  -6  13      429.68      351.46     23.73 o
   8  -6  13      110.48      103.34     15.68 o
  -9  -5  13        3.07        9.84     12.63 o
  -8  -5  13      333.56      339.20     19.04 o
  -7  -5  13      301.65      296.46     15.87 o
  -6  -5  13       98.40       84.12      9.47 o
  -5  -5  13       89.91       87.52     10.81 o
  -4  -5  13      348.92      316.17     11.82 o
  -3  -5  13      489.41      466.36     14.70 o
  -2  -5  13     1422.75     1408.50     29.76 o
  -1  -5  13      772.90      752.65     25.35 o
   0  -5  13      152.28      131.79      8.02 o
   1  -5  13      660.08      703.90     21.43 o
   2  -5  13        0.52        0.42      3.10 o
   3  -5  13      665.24      611.23     13.49 o
   4  -5  13       85.50       91.80     20.86 o
   5  -5  13        2.16        2.55      9.01 o
   6  -5  13       56.29       55.26     12.58 o
   7  -5  13      429.10      434.94     23.39 o
   8  -5  13      177.55      132.09     16.37 o
  -9  -4  13       87.30       78.47     12.74 o
  -8  -4  13       36.08       54.76     12.29 o
  -7  -4  13       49.12       49.45      9.60 o
  -6  -4  13        0.03       10.18      7.76 o
  -5  -4  13       11.17       10.67      5.45 o
  -4  -4  13      425.77      443.94     13.62 o
  -3  -4  13      204.51      229.75     10.48 o
  -2  -4  13     5218.10     5562.06    476.74 o
  -1  -4  13     1310.15     1398.47     32.42 o
   0  -4  13      299.39      268.10     10.84 o
   1  -4  13       59.50       47.61      6.04 o
   2  -4  13       36.95       35.06      5.67 o
   3  -4  13      388.00      404.02     33.12 o
   4  -4  13      219.33      259.01     10.68 o
   5  -4  13        0.39       -1.98      4.97 o
   6  -4  13       75.26       77.21     10.05 o
   7  -4  13       70.25       72.12      8.84 o
   8  -4  13        7.96        5.34     13.43 o
   9  -4  13      227.94      259.54     29.15 o
  -9  -3  13      275.30      284.51     19.92 o
  -8  -3  13        0.15      -10.18     10.18 o
  -7  -3  13        0.02       -1.02      8.89 o
  -6  -3  13        0.03        5.40      5.69 o
  -5  -3  13       43.73       40.02      8.50 o
  -4  -3  13       20.65       20.62      5.53 o
  -3  -3  13      718.02      653.23     18.11 o
  -2  -3  13       11.90        6.11      4.58 o
  -1  -3  13      971.02      892.54     43.76 o
   0  -3  13      172.72      188.24     12.98 o
   1  -3  13       15.39       23.75      4.95 o
   2  -3  13     1102.05     1130.57     31.59 o
   3  -3  13      264.76      232.89     11.34 o
   4  -3  13        3.54        5.48      3.20 o
   5  -3  13     2024.91     1958.23     61.78 o
   6  -3  13      137.45      145.68     11.97 o
   7  -3  13       15.17       11.87      6.80 o
   8  -3  13       77.89       59.20      9.48 o
   9  -3  13       37.54       31.46     11.27 o
  -9  -2  13       25.44       27.65     13.38 o
  -8  -2  13       27.36       38.89      9.91 o
  -7  -2  13      272.57      271.56     15.80 o
  -6  -2  13        2.46       -1.28      6.61 o
  -5  -2  13       14.29       18.65      6.41 o
  -4  -2  13        1.44        7.18      5.07 o
  -3  -2  13      242.59      239.39     10.29 o
  -2  -2  13      774.78      796.94     49.84 o
  -1  -2  13      702.06      713.82     18.93 o
   0  -2  13     2380.64     2422.75     49.32 o
   1  -2  13      116.71      116.27      7.15 o
   2  -2  13      735.39      698.71     53.55 o
   3  -2  13       17.38       21.41      4.68 o
   4  -2  13       11.45       12.88      3.16 o
   5  -2  13       35.59       27.42      4.56 o
   6  -2  13       45.77       53.02      8.57 o
   7  -2  13      328.82      308.20     14.31 o
   8  -2  13        2.49       -2.07      8.22 o
   9  -2  13      238.20      238.25     39.45 o
  10  -2  13      165.68      154.35     27.74 o
  -9  -1  13      253.70      237.44     18.77 o
  -8  -1  13      119.51      112.22     13.28 o
  -7  -1  13     1239.13     1241.45     31.55 o
  -6  -1  13       67.26       60.08      8.14 o
  -5  -1  13      367.40      333.11     14.94 o
  -4  -1  13       24.39       23.59      7.31 o
  -3  -1  13      673.46      664.99     19.20 o
  -2  -1  13       59.36       56.88      5.25 o
  -1  -1  13     2893.49     3083.92     60.58 o
   0  -1  13      279.01      277.24      9.60 o
   1  -1  13       40.71       34.92      3.96 o
   2  -1  13      510.18      469.88     32.59 o
   3  -1  13      254.32      272.15     10.50 o
   4  -1  13      152.37      153.56      6.51 o
   5  -1  13      253.54      273.82     10.42 o
   6  -1  13       44.96       51.92      8.36 o
   7  -1  13       72.33       66.92     11.70 o
   8  -1  13       51.14       67.16     10.55 o
   9  -1  13      353.96      363.21     19.71 o
  10  -1  13        0.05       -3.24     12.66 o
  -9   0  13       29.15       43.15     21.83 o
  -8   0  13        6.74       15.29     11.85 o
  -7   0  13       61.25       59.18      8.64 o
  -6   0  13       70.01       78.41     18.63 o
  -5   0  13     1221.24     1254.40     77.90 o
  -4   0  13        2.53        4.22      5.50 o
  -3   0  13       70.98       65.77      6.37 o
  -2   0  13      177.97      188.35      9.59 o
  -1   0  13      425.74      383.63     12.15 o
   0   0  13     1321.86     1409.25     43.80 o
   1   0  13      176.99      177.56      7.46 o
   2   0  13      110.22      101.25      6.12 o
   3   0  13       63.18       54.08      5.00 o
   4   0  13     1777.94     1889.01     38.36 o
   5   0  13        0.44        5.69      4.18 o
   6   0  13      812.42      782.82     20.13 o
   7   0  13       16.93       13.54      4.98 o
   8   0  13       26.09       34.75      7.01 o
   9   0  13      293.78      285.34     33.17 o
  10   0  13        6.57        2.27     10.71 o
  -9   1  13      232.48      201.92     27.79 o
  -8   1  13       35.34       53.67     13.25 o
  -7   1  13       28.27       28.94      8.85 o
  -6   1  13       38.67       42.02      9.31 o
  -5   1  13       70.24       67.36      7.68 o
  -4   1  13      277.22      281.13     11.71 o
  -3   1  13       12.47       12.12      5.59 o
  -2   1  13       91.26       96.44     12.21 o
  -1   1  13      487.94      487.33     14.10 o
   0   1  13     1719.99     1806.71     36.16 o
   1   1  13       96.43      112.42      5.49 o
   2   1  13     1455.59     1395.50     75.52 o
   3   1  13     2054.06     2041.49     71.91 o
   4   1  13     1706.09     1736.29     42.05 o
   5   1  13      163.00      160.42      7.00 o
   6   1  13       59.91       54.99      4.78 o
   7   1  13        6.36        7.51      4.77 o
   8   1  13      148.09      134.97     15.68 o
   9   1  13       99.60       99.10      8.73 o
  10   1  13       80.54       99.68     23.65 o
  -9   2  13        0.99       32.08     20.06 o
  -8   2  13      260.36      225.57     26.90 o
  -7   2  13      140.34      168.77     13.73 o
  -6   2  13      250.86      255.46     15.19 o
  -5   2  13       81.06       80.36     23.96 o
  -4   2  13      464.46      459.72     15.96 o
  -3   2  13      714.62      726.27     26.27 o
  -2   2  13       49.34       45.01      5.60 o
  -1   2  13      855.83      821.27     32.90 o
   0   2  13        0.14        5.34      3.74 o
   1   2  13      972.14     1025.72     20.71 o
   2   2  13     3427.84     3227.40     57.76 o
   3   2  13     2591.88     2584.91     55.30 o
   4   2  13      211.32      195.94      6.87 o
   5   2  13       36.13       30.74      7.29 o
   6   2  13       52.80       60.46     14.17 o
   7   2  13      222.55      208.07      9.09 o
   8   2  13        4.01        2.75      8.36 o
   9   2  13        7.79       14.43     10.46 o
  10   2  13       56.53       52.80     12.69 o
  11   2  13      164.17      149.75     26.61 o
  -8   3  13       67.61       72.80     13.49 o
  -7   3  13       50.86       41.02     11.06 o
  -6   3  13     1061.44     1134.89     40.88 o
  -5   3  13      260.34      250.43     14.43 o
  -4   3  13       65.56       58.21      7.06 o
  -3   3  13      459.63      470.33     20.91 o
  -2   3  13       33.98       37.60      5.85 o
  -1   3  13      200.41      210.71      8.84 o
   0   3  13     2582.40     2882.48     56.98 o
   1   3  13      809.45      813.61     18.98 o
   2   3  13      214.14      205.08     11.77 o
   3   3  13       54.13       43.47      4.36 o
   4   3  13      839.24      859.14     16.33 o
   5   3  13       83.74       79.96      5.05 o
   6   3  13      391.85      434.32     77.04 o
   7   3  13      216.38      239.31     10.10 o
   8   3  13        1.84        7.83      9.86 o
   9   3  13       10.79       14.52     12.60 o
  10   3  13      407.82      422.86     28.30 o
  11   3  13       10.74      -19.68     19.68 o
  -8   4  13      183.99      233.29     19.19 o
  -7   4  13        7.77        8.03     26.51 o
  -6   4  13      329.32      346.25     17.98 o
  -5   4  13      416.53      405.38     19.27 o
  -4   4  13        1.52        4.20     10.51 o
  -3   4  13      345.86      392.72     14.56 o
  -2   4  13      401.17      418.50     17.05 o
  -1   4  13      376.83      309.35     24.84 o
   0   4  13     1882.88     1821.77     38.13 o
   1   4  13      183.19      189.05      9.94 o
   2   4  13       32.75       20.58      4.65 o
   3   4  13     1032.31      987.88     18.62 o
   4   4  13     3819.88     3649.65     79.96 o
   5   4  13       74.07       61.91      4.57 o
   6   4  13        7.06        1.44     14.49 o
   7   4  13       25.42       32.32      5.42 o
   8   4  13       36.87       42.67      6.13 o
   9   4  13       95.13       99.08      8.23 o
  10   4  13      109.81      105.38     13.38 o
  11   4  13      199.89      183.78     19.47 o
  -7   5  13      181.79      195.89     22.22 o
  -6   5  13     1432.51     1597.58     50.67 o
  -5   5  13       40.37       41.65     10.83 o
  -4   5  13     1101.26     1096.02     35.52 o
  -3   5  13      268.10      273.78     14.34 o
  -2   5  13       99.33      116.20      7.64 o
  -1   5  13      878.68      866.19     87.27 o
   0   5  13      143.61      142.76      7.27 o
   1   5  13      488.42      445.80     25.05 o
   2   5  13      687.16      662.64     13.84 o
   3   5  13       10.90        5.90      2.87 o
   4   5  13       75.72       73.75     10.57 o
   5   5  13       17.49       23.40      7.51 o
   6   5  13      587.37      554.50     18.25 o
   7   5  13       99.30       99.68      7.36 o
   8   5  13       34.25       48.29      5.70 o
   9   5  13      509.34      494.66     20.79 o
  10   5  13       99.55       77.70     13.88 o
  11   5  13       11.14       10.82     14.35 o
  -7   6  13       97.09       76.05     16.93 o
  -6   6  13       21.01       16.52     12.24 o
  -5   6  13      197.92      209.21     15.27 o
  -4   6  13      392.98      382.21     18.62 o
  -3   6  13      130.32      103.64      9.92 o
  -2   6  13       29.33       19.49      7.15 o
  -1   6  13      991.61      977.44     58.63 o
   0   6  13       14.77        4.35      4.80 o
   1   6  13      963.99      958.65     21.81 o
   2   6  13        9.70       15.30      3.71 o
   3   6  13      549.16      521.12     20.08 o
   4   6  13      746.73      804.50     67.02 o
   5   6  13       60.45       71.40     14.63 o
   6   6  13      209.48      216.33      9.23 o
   7   6  13        0.11        0.34      4.15 o
   8   6  13      198.91      200.08     16.06 o
   9   6  13        3.44       -4.21     11.92 o
  10   6  13       53.06       47.21     12.90 o
  11   6  13       91.37       45.86     14.32 o
  -6   7  13       10.19       21.27     13.61 o
  -5   7  13      307.02      330.42     19.85 o
  -4   7  13     1110.87     1362.33     64.43 o
  -3   7  13        0.00       -4.59     23.02 o
  -2   7  13      693.92      700.52     24.16 o
  -1   7  13      127.47      130.50      9.25 o
   0   7  13        1.83        3.13      4.11 o
   1   7  13      476.70      466.13     12.06 o
   2   7  13        0.58       -0.88      3.36 o
   3   7  13       54.37       44.48     10.71 o
   4   7  13       43.67       40.16     13.54 o
   5   7  13       52.45       53.40      5.65 o
   6   7  13      105.68      117.36      5.99 o
   7   7  13      514.35      510.23     27.52 o
   9   7  13       21.75       10.63     10.53 o
  10   7  13        2.30      -10.90     25.85 o
  -6   8  13      286.51      295.06     21.92 o
  -5   8  13      720.85      771.57     51.02 o
  -4   8  13       83.29       95.00     15.44 o
  -3   8  13       59.86       38.25      9.61 o
  -2   8  13        5.29       -1.01      9.37 o
  -1   8  13       29.03       34.57      7.34 o
   0   8  13       91.91       95.11      7.87 o
   1   8  13      167.45      150.97      7.27 o
   2   8  13      141.79      109.87      7.36 o
   3   8  13     1009.76     1031.09     28.44 o
   4   8  13       22.90       23.91      5.04 o
   5   8  13      919.38      973.84     27.65 o
   7   8  13        3.12        5.07     10.15 o
   8   8  13        0.33        2.76     11.55 o
   9   8  13       95.11       92.55     13.81 o
  10   8  13       25.90       10.69     21.15 o
  -5   9  13       73.35       60.72     14.33 o
  -4   9  13       25.84       18.12     13.32 o
  -3   9  13        0.64      -10.63     10.63 o
  -2   9  13       37.96       43.70     13.98 o
  -1   9  13      480.26      494.03     17.91 o
   0   9  13      629.67      649.49     21.95 o
   1   9  13        4.33       -2.69      6.13 o
   2   9  13       94.31      100.77      7.76 o
   3   9  13      294.70      306.06     12.26 o
   4   9  13        3.46       12.57      4.70 o
   5   9  13     1710.11     1765.72     72.88 o
   6   9  13      171.79      141.23     17.98 o
   8   9  13      144.29      143.65     19.99 o
   9   9  13        0.23      -12.06     12.06 o
  10   9  13       77.22       72.65     23.33 o
  -4  10  13      249.97      227.93     18.85 o
  -3  10  13       26.45        9.75     13.30 o
  -2  10  13        3.42        1.54     15.31 o
  -1  10  13      411.88      435.65     18.49 o
   0  10  13      102.86      130.91     10.56 o
   1  10  13       14.93       12.29      7.12 o
   2  10  13      237.72      246.64     13.32 o
   3  10  13      146.70      139.49      9.16 o
   4  10  13       20.85       18.32      5.86 o
   6  10  13      558.35      532.98     30.68 o
   7  10  13       33.22       36.85     13.66 o
   8  10  13      109.03      129.12     43.00 o
   9  10  13        0.27       13.66     15.01 o
  -3  11  13       12.90       -3.07     18.42 o
  -2  11  13      143.67      135.61     20.20 o
   0  11  13       69.86       88.58     11.48 o
   1  11  13      194.03      199.84     13.04 o
   2  11  13      409.82      427.20     17.54 o
   3  11  13       20.82       22.48      7.87 o
   5  11  13       60.55       31.06     13.38 o
   6  11  13      279.05      292.03     26.50 o
   7  11  13      856.28      919.31     55.95 o
   8  11  13       60.77       47.86     12.84 o
   9  11  13      186.52      211.90     19.49 o
  -2  12  13      143.63      133.02     21.29 o
  -1  12  13       35.82       38.21     16.65 o
   0  12  13      657.58      696.42     41.89 o
   1  12  13      533.74      582.67     37.43 o
   2  12  13      157.25      184.48     13.52 o
   3  12  13      191.98      210.40     12.84 o
   4  12  13        0.67       -8.17     13.93 o
   6  12  13       12.06      -18.80     18.80 o
   7  12  13        0.00       -0.68     20.23 o
   8  12  13       30.41       15.92     15.47 o
   0  13  13      272.05      222.35     22.58 o
   1  13  13      132.95      123.83     18.90 o
   2  13  13      174.48      184.99     18.56 o
   3  13  13        5.85      -16.04     18.02 o
   4  13  13      159.75      166.40     24.28 o
   5  13  13       51.80       71.76     21.90 o
   6  13  13       51.80       50.47     24.90 o
   7  13  13       51.48       40.40     14.83 o
   2  14  13       13.24      975.00    863.19 o
   4  14  13      156.43      172.63     25.20 o
  -5 -12  14      338.34      325.07     34.60 o
  -4 -12  14       84.65       98.22     14.27 o
  -3 -12  14        0.55        2.01     11.48 o
  -2 -12  14        7.67        0.34     15.53 o
  -1 -12  14        0.10       15.60     16.31 o
   0 -12  14       30.08       36.41     17.37 o
   1 -12  14        0.69      -18.80     18.80 o
  -6 -11  14        9.63       12.57     22.75 o
  -5 -11  14       44.33       73.02     12.94 o
  -4 -11  14       29.98       33.78     11.58 o
  -3 -11  14      211.81      234.03     16.38 o
  -2 -11  14      168.18      187.51     15.16 o
  -1 -11  14      219.83      249.53     22.75 o
   0 -11  14      188.54      200.35     22.99 o
   1 -11  14       14.03       19.45     17.10 o
   2 -11  14       17.68       34.02     19.14 o
   3 -11  14       18.76       15.60     14.54 o
  -7 -10  14        2.27       -6.47     18.80 o
  -6 -10  14        0.36       -6.13     10.22 o
  -5 -10  14        6.74       -9.54      9.54 o
  -4 -10  14       41.16       35.32     10.52 o
  -3 -10  14       55.52       49.96      9.64 o
  -2 -10  14      209.47      220.14     14.24 o
  -1 -10  14        2.50       -9.16      9.16 o
   0 -10  14      330.68      348.09     28.23 o
   1 -10  14        5.24       -0.21     11.30 o
   2 -10  14       51.16       28.29     12.91 o
   3 -10  14        7.19       12.35     19.17 o
   4 -10  14      211.34      231.22     20.24 o
  -7  -9  14        6.17       -2.69     10.49 o
  -6  -9  14       71.09       65.93     10.18 o
  -5  -9  14       42.95       48.39     10.28 o
  -4  -9  14        1.52        3.07      8.14 o
  -3  -9  14       43.06       41.96      8.62 o
  -2  -9  14      489.06      537.24     22.24 o
  -1  -9  14       97.45       69.20      9.69 o
   0  -9  14      392.06      372.76     26.39 o
   1  -9  14       31.44       25.96      9.38 o
   2  -9  14      128.92      122.53     17.23 o
   3  -9  14      321.60      301.93     26.17 o
   4  -9  14      135.08       97.26     14.37 o
   5  -9  14      107.59       84.60     14.22 o
  -8  -8  14        0.02        2.42     23.57 o
  -7  -8  14       21.25       12.29     10.22 o
  -6  -8  14      178.15      185.47     14.07 o
  -5  -8  14        0.05        5.07      8.48 o
  -4  -8  14      298.70      288.87     15.05 o
  -3  -8  14      618.13      629.90     25.00 o
  -2  -8  14      228.51      255.33     12.77 o
  -1  -8  14      432.42      411.36     17.86 o
   0  -8  14       59.40       61.07      8.11 o
   1  -8  14       82.24       75.06     18.05 o
   2  -8  14       43.81       42.54      9.01 o
   3  -8  14       42.98       31.95     10.08 o
   4  -8  14        2.52        0.03     10.81 o
   5  -8  14        6.98       13.67     13.89 o
   6  -8  14        9.53      -15.36     15.36 o
  -8  -7  14      146.32      106.43     13.32 o
  -7  -7  14      153.40      134.73     12.84 o
  -6  -7  14      154.37      169.26     12.98 o
  -5  -7  14      242.57      254.81     14.13 o
  -4  -7  14        7.90        8.51      7.53 o
  -3  -7  14       52.46       42.76      6.43 o
  -2  -7  14      378.71      383.54     13.72 o
  -1  -7  14       78.44       71.31      6.52 o
   0  -7  14       31.16       36.82      6.15 o
   1  -7  14      192.25      194.46      9.26 o
   2  -7  14      217.49      210.27     13.21 o
   3  -7  14       14.05       10.81      8.59 o
   4  -7  14       14.59       16.10     11.95 o
   5  -7  14      164.15      155.46     13.94 o
   6  -7  14       18.99        7.20     14.01 o
   7  -7  14      358.64      311.46     23.02 o
  -9  -6  14        4.48       -7.46     12.91 o
  -8  -6  14      126.36      120.56     13.79 o
  -7  -6  14        0.27        0.68      9.60 o
  -6  -6  14     1054.47     1113.27     39.40 o
  -5  -6  14      263.75      293.91     15.19 o
  -4  -6  14      429.91      413.28     25.98 o
  -3  -6  14       14.39       10.21      7.34 o
  -2  -6  14       44.84       48.04      5.93 o
  -1  -6  14     1023.53     1046.57     24.31 o
   0  -6  14        4.40        1.82      2.89 o
   1  -6  14        0.43       -2.96      7.49 o
   2  -6  14      287.43      290.21     10.93 o
   3  -6  14      546.05      509.61     20.59 o
   4  -6  14       14.31       17.53     11.26 o
   5  -6  14      175.34      198.81     24.38 o
   6  -6  14      188.37      185.80     15.95 o
   7  -6  14      132.59      128.37     14.59 o
   8  -6  14       98.36       54.01     20.33 o
  -9  -5  14        0.06        6.47     13.62 o
  -8  -5  14       58.39       87.52     13.11 o
  -7  -5  14      415.07      442.60     20.98 o
  -6  -5  14       54.38       52.34      8.82 o
  -5  -5  14       25.24       44.61      7.90 o
  -4  -5  14      232.19      236.56     11.12 o
  -3  -5  14     1356.54     1331.43     44.34 o
  -2  -5  14      195.05      191.88      9.57 o
  -1  -5  14     1181.08     1172.35     29.32 o
   0  -5  14      168.16      150.25      8.57 o
   1  -5  14      801.09      746.55     23.88 o
   2  -5  14      117.37      126.28     10.52 o
   3  -5  14       60.68       64.44      9.09 o
   4  -5  14      144.68      133.53     11.91 o
   5  -5  14       25.55       10.96      7.84 o
   6  -5  14        8.77       13.77     10.75 o
   7  -5  14        8.49      -10.82     10.82 o
   8  -5  14       55.66       65.25     17.79 o
  -9  -4  14       12.17       22.14     12.67 o
  -8  -4  14      230.31      202.98     15.77 o
  -7  -4  14        0.01        2.42      8.51 o
  -6  -4  14      900.38      978.44     34.64 o
  -5  -4  14      290.22      263.57     11.08 o
  -4  -4  14      208.72      195.71     24.45 o
  -3  -4  14      830.24      858.10     23.66 o
  -2  -4  14      255.33      235.11     10.71 o
  -1  -4  14     1407.98     1402.40     33.20 o
   0  -4  14        8.59       11.16      4.81 o
   1  -4  14     1769.49     1744.68     41.86 o
   2  -4  14      339.83      331.95     13.77 o
   3  -4  14        0.50        4.11      4.05 o
   4  -4  14        8.07       11.84      4.22 o
   5  -4  14      648.95      638.35     18.38 o
   6  -4  14      665.04      691.41     20.77 o
   7  -4  14        6.85       12.19     11.76 o
   8  -4  14       30.03       21.10     11.20 o
   9  -4  14      277.16      268.53     28.44 o
  -9  -3  14      151.77      150.60     16.31 o
  -8  -3  14      164.21      179.51     15.33 o
  -7  -3  14        4.53        6.13      8.85 o
  -6  -3  14       10.81        9.60      6.51 o
  -5  -3  14       11.17        9.50      7.65 o
  -4  -3  14     1651.49     1687.07     70.00 o
  -3  -3  14       18.71       13.76      5.51 o
  -2  -3  14     1377.84     1430.26     28.90 o
  -1  -3  14        2.45        1.14      4.69 o
   0  -3  14       30.90       22.59      8.97 o
   1  -3  14       12.67        8.99      6.30 o
   2  -3  14        6.93       -2.10      5.65 o
   3  -3  14     1074.96     1171.93     29.59 o
   4  -3  14      106.96      125.88     10.90 o
   5  -3  14        5.67        4.19      4.18 o
   6  -3  14       29.86       22.63      7.05 o
   7  -3  14       20.21        6.65      7.61 o
   8  -3  14      609.28      587.74     29.63 o
   9  -3  14      505.90      437.18     33.17 o
  -9  -2  14       11.04       26.50     13.86 o
  -8  -2  14       57.05       33.38     11.51 o
  -7  -2  14      204.15      196.71     15.02 o
  -6  -2  14       56.12       49.74      9.72 o
  -5  -2  14      236.46      271.60     13.50 o
  -4  -2  14     1369.60     1488.49     34.85 o
  -3  -2  14      861.24      826.26     22.43 o
  -2  -2  14       82.87       81.16      6.85 o
  -1  -2  14       44.00       42.68      5.20 o
   0  -2  14       11.06       10.20      4.84 o
   1  -2  14     5046.30     4860.49     95.20 o
   2  -2  14      639.24      567.38     25.17 o
   3  -2  14     1942.61     2017.28    159.49 o
   4  -2  14        0.58        1.35      3.65 o
   5  -2  14       51.23       53.55      5.16 o
   6  -2  14       76.81       77.73      8.04 o
   7  -2  14      217.09      201.89     11.06 o
   8  -2  14       19.65       15.09     11.24 o
   9  -2  14        0.01        8.06     14.80 o
  -9  -1  14       46.42       14.58     13.96 o
  -8  -1  14       26.85        9.16     11.95 o
  -7  -1  14       23.03       -5.53     12.07 o
  -6  -1  14        5.54        0.74      6.88 o
  -5  -1  14     1228.63     1252.25     40.36 o
  -4  -1  14     1546.47     1526.45     36.33 o
  -3  -1  14        0.14       -1.67      4.36 o
  -2  -1  14      115.95      102.33      6.73 o
  -1  -1  14      174.07      169.85      8.87 o
   0  -1  14      828.68      815.49     25.37 o
   1  -1  14     1076.62     1020.74     36.10 o
   2  -1  14     1376.52     1354.57     59.29 o
   3  -1  14        0.22        2.03      4.11 o
   4  -1  14     1041.93     1019.60     33.10 o
   5  -1  14       74.36       74.48      7.56 o
   6  -1  14        7.31        4.26      5.93 o
   7  -1  14       83.32       86.24      6.72 o
   8  -1  14        2.35        6.18     10.18 o
   9  -1  14      172.15      150.87     20.96 o
  10  -1  14      749.09      793.21     49.16 o
  -8   0  14       12.05        9.50     11.95 o
  -7   0  14      164.38      180.73     14.32 o
  -6   0  14      433.65      432.45     26.63 o
  -5   0  14      495.92      481.59     46.59 o
  -4   0  14       15.67        8.19      6.30 o
  -3   0  14      254.17      265.47     19.07 o
  -2   0  14      375.71      422.68     13.28 o
  -1   0  14       93.59       86.44     12.36 o
   0   0  14      777.84      760.89     42.76 o
   1   0  14      572.85      549.26     43.66 o
   2   0  14      910.76      955.70     23.02 o
   3   0  14     1578.30     1627.89     51.22 o
   4   0  14     1886.30     1891.76    137.09 o
   5   0  14       12.30        8.60      4.01 o
   6   0  14      138.77      116.89      6.41 o
   7   0  14      231.10      231.59      9.03 o
   8   0  14      179.09      203.44     20.64 o
   9   0  14       84.22       80.73     12.26 o
  10   0  14      240.08      266.61     18.66 o
  -9   1  14       24.99      -10.56     16.31 o
  -8   1  14       97.63       89.26     14.64 o
  -7   1  14      648.44      710.57     36.22 o
  -6   1  14      650.32      636.16     25.69 o
  -5   1  14        7.52        3.00      6.47 o
  -4   1  14      649.95      676.23     20.48 o
  -3   1  14        7.71        0.38      5.66 o
  -2   1  14     1733.26     1740.24     37.36 o
  -1   1  14      293.07      363.80     33.36 o
   0   1  14        8.75       17.38      3.96 o
   1   1  14       12.19       13.05      3.20 o
   2   1  14     3681.96     3513.05    155.86 o
   3   1  14      870.94      863.89     19.46 o
   4   1  14      306.53      316.74     11.11 o
   5   1  14     1071.74     1053.81     63.12 o
   6   1  14      918.82      943.06     20.65 o
   7   1  14      205.49      231.18     32.86 o
   8   1  14        0.63       -3.06      9.01 o
   9   1  14       23.05       34.11     20.23 o
  10   1  14       89.82      100.89     14.59 o
  -8   2  14      652.17      713.07     49.28 o
  -7   2  14      141.82      158.36     13.66 o
  -6   2  14       32.98       26.50     10.88 o
  -5   2  14       91.44       94.20     19.65 o
  -4   2  14      503.43      512.17     19.06 o
  -3   2  14      195.08      179.29      9.44 o
  -2   2  14        8.73        4.70     11.60 o
  -1   2  14     1040.88     1008.96     42.43 o
   0   2  14      118.99      112.37      7.83 o
   1   2  14     2865.42     2879.57     85.58 o
   2   2  14       36.54       28.01      8.89 o
   3   2  14      645.15      626.67     14.00 o
   4   2  14     1486.36     1519.20     34.54 o
   5   2  14        0.40        3.30      3.71 o
   6   2  14       37.43       48.59     12.09 o
   7   2  14       21.59       31.91      5.20 o
   8   2  14       50.02       49.79      7.63 o
   9   2  14       35.38       29.92      9.93 o
  10   2  14       34.20       21.78      9.93 o
  -8   3  14        2.77       -9.30     13.34 o
  -7   3  14      190.96      216.07     16.86 o
  -6   3  14        4.67        4.29      9.25 o
  -5   3  14      420.23      470.08     20.37 o
  -4   3  14       52.11       30.00      7.06 o
  -3   3  14      386.83      369.62     14.13 o
  -2   3  14      770.76      782.84     23.81 o
  -1   3  14       33.67       29.29      4.69 o
   0   3  14      480.72      476.91     13.94 o
   1   3  14       27.11       25.47      9.37 o
   2   3  14      706.11      631.96     14.72 o
   3   3  14       24.40       16.71      3.48 o
   4   3  14      686.64      654.29     14.84 o
   5   3  14       10.11       14.65      3.91 o
   6   3  14      368.85      391.46     23.14 o
   7   3  14      435.67      484.63     51.41 o
   8   3  14      579.95      667.66     39.97 o
   9   3  14        5.77       -1.69      6.68 o
  10   3  14      106.51      103.49     10.50 o
  -8   4  14       59.82       59.20     14.82 o
  -7   4  14      212.03      186.61     30.31 o
  -6   4  14       91.69      105.21     12.53 o
  -5   4  14      555.09      559.57     22.22 o
  -4   4  14      155.24      157.29     21.30 o
  -3   4  14       17.54        2.67      7.60 o
  -2   4  14        0.69        0.69      6.61 o
  -1   4  14      927.07      835.26     22.28 o
   0   4  14        7.39        4.42      4.09 o
   1   4  14      278.16      244.33     18.08 o
   2   4  14       78.63       81.66      5.59 o
   3   4  14      195.76      212.03      8.16 o
   4   4  14      285.41      276.05     15.50 o
   5   4  14       13.36       10.00      3.61 o
   6   4  14     1106.71     1168.10     34.06 o
   7   4  14      749.17      770.35     23.57 o
   8   4  14      130.15      122.39      8.47 o
   9   4  14        2.89        0.88      6.41 o
  10   4  14       35.87       24.32     29.10 o
  -7   5  14       15.54       21.52     14.53 o
  -6   5  14      214.90      238.17     17.50 o
  -5   5  14       95.47       77.34     10.80 o
  -4   5  14      155.35      167.63     11.82 o
  -3   5  14       86.10       92.07     13.88 o
  -2   5  14      361.00      378.03     23.57 o
  -1   5  14      710.50      660.70     18.47 o
   0   5  14     1226.73     1205.15     27.69 o
   1   5  14      474.84      487.79     17.18 o
   2   5  14       59.93       55.57      4.17 o
   3   5  14      683.55      661.23     29.10 o
   4   5  14     1711.37     1670.96     49.55 o
   5   5  14      975.89     1121.07    106.58 o
   6   5  14        0.11        0.34      4.50 o
   7   5  14       67.87       75.54      6.74 o
   8   5  14       16.37       15.87      5.39 o
   9   5  14        2.65        6.17     10.75 o
  10   5  14        3.82        8.30     14.44 o
  -7   6  14        2.78        3.47     14.61 o
  -6   6  14      143.19      133.73     21.42 o
  -5   6  14       73.02       93.60     15.50 o
  -4   6  14       31.27       32.97     10.45 o
  -3   6  14       15.48       15.13      9.72 o
  -2   6  14     1185.67     1110.32     61.88 o
  -1   6  14     1395.13     1344.10     68.61 o
   0   6  14      756.33      667.66     27.30 o
   1   6  14       29.78       21.23      4.15 o
   2   6  14      689.72      655.17     16.34 o
   3   6  14      674.49      639.32     17.66 o
   4   6  14       31.96       34.51     16.33 o
   5   6  14       19.74       17.40      4.46 o
   6   6  14        0.64       -2.69      4.43 o
   7   6  14      488.02      525.35     17.78 o
   8   6  14       49.43       49.16     10.40 o
   9   6  14      142.76      168.94     14.05 o
  10   6  14       84.88       92.14     32.23 o
  -6   7  14       34.04       25.93     15.82 o
  -5   7  14      288.80      301.77     20.07 o
  -4   7  14        9.67       10.65      8.36 o
  -3   7  14      602.45      625.37     23.49 o
  -2   7  14        1.77       -7.45      7.45 o
  -1   7  14     1224.28     1229.66     76.15 o
   0   7  14       52.42       49.97      8.72 o
   1   7  14       31.59       38.06      8.17 o
   2   7  14       88.74       74.45      5.40 o
   3   7  14      800.79      791.01     18.43 o
   4   7  14       64.79       76.18      6.78 o
   5   7  14      263.25      296.46     12.09 o
   6   7  14      817.34      894.86     26.50 o
   7   7  14      164.16      144.77     15.53 o
   8   7  14        0.07        1.55     10.60 o
   9   7  14       11.00       14.67     12.50 o
  10   7  14      241.06      242.01     24.40 o
  -6   8  14        3.12       18.30     15.19 o
  -5   8  14      146.41      136.30     15.61 o
  -4   8  14       11.40        5.93     10.47 o
  -3   8  14      747.34      768.34     29.07 o
  -2   8  14     1154.76     1159.76     58.87 o
  -1   8  14      495.01      514.33     15.71 o
   0   8  14      889.76      856.52     27.37 o
   1   8  14      106.52       95.34     16.16 o
   2   8  14      538.23      516.91     18.46 o
   3   8  14      642.21      626.19     20.33 o
   4   8  14       40.22       45.87      5.99 o
   5   8  14       37.38       40.53      5.89 o
   7   8  14       15.32        7.87     12.63 o
   8   8  14      518.30      554.72     24.23 o
   9   8  14       60.66       56.95     13.65 o
  10   8  14        6.17        4.08     13.08 o
  -5   9  14       83.39       82.30     17.51 o
  -4   9  14       89.99       93.63     33.31 o
  -3   9  14       56.74       33.17     11.37 o
  -2   9  14      287.22      316.10     15.58 o
  -1   9  14        0.68        5.38      7.36 o
   0   9  14      270.69      247.35     10.88 o
   1   9  14        5.38       12.94      6.50 o
   2   9  14      527.16      541.53     18.05 o
   3   9  14       99.74      110.65      8.14 o
   4   9  14     1761.55     1636.37     46.28 o
   5   9  14       41.62       24.45      5.86 o
   8   9  14        0.01        0.88     10.19 o
   9   9  14      163.27      122.06     26.07 o
  10   9  14       21.83        4.62     14.99 o
  -4  10  14      117.09       79.11     16.77 o
  -3  10  14       76.29       68.54     12.47 o
  -2  10  14      141.79      116.95     17.16 o
  -1  10  14      538.88      564.96     22.82 o
   0  10  14      333.82      434.86     17.71 o
   1  10  14       27.07       24.11      8.51 o
   2  10  14      215.71      215.78     12.46 o
   3  10  14        0.37        1.36      8.85 o
   4  10  14        0.21        3.41      6.47 o
   5  10  14       66.30       48.67     15.19 o
   7  10  14      242.66      235.74     23.23 o
   8  10  14      187.48      185.23     36.92 o
   9  10  14      655.28      634.62     32.70 o
  -3  11  14        0.21      -22.58     22.58 o
  -2  11  14      872.71      939.58     53.16 o
   0  11  14      287.33      334.47     17.54 o
   1  11  14       37.81       48.39     10.52 o
   2  11  14       69.31       76.52      9.67 o
   3  11  14      198.15      199.30     11.99 o
   4  11  14      249.24      271.56     21.90 o
   5  11  14      129.64      146.10     18.29 o
   8  11  14       16.30       37.77     20.88 o
  -2  12  14       43.04       43.66     19.00 o
  -1  12  14        0.73       -7.46     17.33 o
   2  12  14        8.65       22.85     10.22 o
   3  12  14       98.97       78.47     10.46 o
   4  12  14      423.81      513.57     38.48 o
   5  12  14       28.48       10.18     17.68 o
   6  12  14        3.61       18.32     15.63 o
   7  12  14       82.55       80.78     20.57 o
   8  12  14      164.06      137.50     19.63 o
   0  13  14       17.66       19.14     16.79 o
   1  13  14       12.54      -13.96     13.96 o
   3  13  14      209.00      242.58     25.88 o
   4  13  14      309.09      317.81     32.25 o
   5  13  14       14.95        2.01     16.24 o
   6  13  14      293.47      288.87     31.37 o
  -4 -12  15      209.42      221.23     19.21 o
  -3 -12  15      263.72      280.15     20.40 o
  -2 -12  15     1056.61     1110.78     67.67 o
  -1 -12  15        0.05       -5.07     17.30 o
   0 -12  15        0.20      -17.98     17.98 o
  -5 -11  15       16.59       18.02     11.92 o
  -4 -11  15      162.71      165.92     15.22 o
  -3 -11  15      242.76      238.02     17.64 o
  -2 -11  15       18.79       26.12     11.89 o
  -1 -11  15       83.83       89.64     19.58 o
   0 -11  15       82.95       98.93     20.20 o
   1 -11  15        6.14        9.50     16.62 o
   2 -11  15        0.51       -3.41     17.71 o
   3 -11  15        1.15       12.92     14.88 o
  -6 -10  15       46.09       43.90     12.70 o
  -5 -10  15      116.23      151.52     13.62 o
  -4 -10  15       54.51       45.36     11.20 o
  -3 -10  15      116.77      105.64     11.75 o
  -2 -10  15        0.36        3.75      9.50 o
  -1 -10  15       44.24       35.76     10.59 o
   0 -10  15       44.72       61.51     14.78 o
   1 -10  15      244.45      225.27     16.36 o
   2 -10  15       12.99       12.18     13.30 o
   3 -10  15        0.03      -10.46     13.41 o
   4 -10  15       51.58       42.83     18.58 o
  -7  -9  15        3.03       -7.15     11.27 o
  -6  -9  15       21.23       26.50     11.20 o
  -5  -9  15      282.56      286.38     16.86 o
  -4  -9  15       10.75       22.85     10.22 o
  -3  -9  15      184.57      176.07     12.74 o
  -2  -9  15       50.37       47.88      9.47 o
  -1  -9  15      556.41      594.28     24.28 o
   0  -9  15      196.13      204.84     11.72 o
   1  -9  15      426.65      456.29     20.85 o
   2  -9  15      363.25      376.83     35.11 o
   3  -9  15       75.85       68.32     12.58 o
   4  -9  15        0.07       -4.47     10.63 o
   5  -9  15        0.40      -11.51     17.50 o
  -8  -8  15        1.06      -28.64     28.64 o
  -7  -8  15      156.40      143.89     14.17 o
  -6  -8  15       55.08       70.80     10.56 o
  -5  -8  15      368.81      383.37     18.80 o
  -4  -8  15      411.45      431.80     21.49 o
  -3  -8  15      349.00      375.47     17.88 o
  -2  -8  15       48.13       41.04      7.12 o
  -1  -8  15       29.99       30.61      7.17 o
   0  -8  15     1060.52     1088.61     58.73 o
   1  -8  15      220.37      214.95     12.86 o
   2  -8  15      119.10      107.64     14.39 o
   3  -8  15        0.11       11.22      9.66 o
   4  -8  15      178.39      175.00     16.47 o
   5  -8  15       54.57       55.70     17.40 o
   6  -8  15       35.72       42.78     17.06 o
  -8  -7  15        5.72       13.21     12.60 o
  -7  -7  15        2.19        7.46     10.18 o
  -6  -7  15        0.54       -1.02      9.60 o
  -5  -7  15       32.68       35.32      9.43 o
  -4  -7  15      406.20      409.83     19.41 o
  -3  -7  15      615.08      627.56     20.22 o
  -2  -7  15        8.57       13.05      6.10 o
  -1  -7  15        2.44       -5.12      5.22 o
   0  -7  15      172.17      168.18      9.28 o
   1  -7  15      323.75      325.93     16.19 o
   2  -7  15       26.35       30.14     14.13 o
   3  -7  15     1169.07     1367.07     68.78 o
   4  -7  15       17.84       24.67     14.15 o
   5  -7  15       45.31       46.80     13.89 o
   6  -7  15        0.07       -7.30     14.44 o
   7  -7  15       55.14       61.83     15.46 o
  -8  -6  15       14.66        8.51     12.91 o
  -7  -6  15      765.13      796.17     31.23 o
  -6  -6  15        5.06        3.07      8.55 o
  -5  -6  15      368.85      332.42     18.19 o
  -4  -6  15        3.49       -5.22      5.22 o
  -3  -6  15      228.97      208.14     20.37 o
  -2  -6  15       28.51       27.89     11.63 o
  -1  -6  15       23.12       18.87      5.77 o
   0  -6  15       24.73       26.67      5.04 o
   1  -6  15      791.71      849.26     23.23 o
   2  -6  15     1403.48     1411.36     35.60 o
   3  -6  15      946.90     1037.96     36.81 o
   4  -6  15      287.78      291.57     34.87 o
   5  -6  15       92.12       97.55     14.01 o
   6  -6  15        0.71       -2.96     13.12 o
   7  -6  15       45.62       45.15     16.44 o
  -9  -5  15        3.67        0.68     14.03 o
  -8  -5  15       80.13       93.86     14.30 o
  -7  -5  15      139.91      166.40     14.27 o
  -6  -5  15      189.94      210.40     13.93 o
  -5  -5  15       31.29       31.67      8.11 o
  -4  -5  15       20.55       19.13      5.49 o
  -3  -5  15      898.79      863.92     25.48 o
  -2  -5  15      104.73       91.09      8.09 o
  -1  -5  15       72.05       59.50      6.94 o
   0  -5  15      961.49      976.92     27.09 o
   1  -5  15     1563.78     1708.52     46.35 o
   2  -5  15       71.94       65.58      8.85 o
   3  -5  15      376.12      335.46     15.70 o
   4  -5  15      395.08      424.58     18.50 o
   5  -5  15       31.04       28.91      9.84 o
   6  -5  15        0.70       -1.23     11.20 o
   7  -5  15        1.09        3.92     13.30 o
   8  -5  15        1.53        6.96     12.68 o
  -9  -4  15       32.08       23.91     13.72 o
  -8  -4  15        3.20        0.00      3.41 o
  -7  -4  15        4.13        0.34      9.30 o
  -6  -4  15       14.30        3.75      9.88 o
  -5  -4  15     1074.13     1045.04     29.81 o
  -4  -4  15       33.26       28.43      7.28 o
  -3  -4  15      647.37      631.80     19.28 o
  -2  -4  15       53.96       65.11      6.62 o
  -1  -4  15      360.29      340.68     13.09 o
   0  -4  15     1717.51     1813.49     41.13 o
   1  -4  15        4.98        4.45      5.36 o
   2  -4  15       69.53       55.08      7.55 o
   3  -4  15      611.49      681.38     18.71 o
   4  -4  15      604.30      586.47     35.83 o
   5  -4  15      181.55      181.46     10.20 o
   6  -4  15        1.01        5.98     10.33 o
   7  -4  15       33.16        3.07     12.55 o
   8  -4  15      177.47      137.12     14.94 o
  -9  -3  15        3.44       -3.07     12.63 o
  -8  -3  15        4.73       14.30     11.31 o
  -7  -3  15      174.36      177.54     12.77 o
  -6  -3  15      972.89      983.07     35.86 o
  -5  -3  15      111.74      115.84      9.51 o
  -4  -3  15      145.43      130.33     12.60 o
  -3  -3  15       44.00       47.40      6.43 o
  -2  -3  15      440.17      476.85     24.84 o
  -1  -3  15     2444.78     2452.68     53.96 o
   0  -3  15      189.37      186.46      9.60 o
   1  -3  15       47.12       27.16      5.38 o
   2  -3  15     1812.65     2068.05     79.61 o
   3  -3  15      247.23      245.34     12.23 o
   4  -3  15       20.16       21.55      6.64 o
   5  -3  15      106.46      120.97      6.64 o
   6  -3  15       35.80       28.56     16.23 o
   7  -3  15      206.74      200.92     12.55 o
   8  -3  15       48.13       62.39     18.08 o
   9  -3  15       52.46       22.14     18.77 o
  -9  -2  15       27.09       36.20     14.44 o
  -8  -2  15      597.67      566.73     28.13 o
  -7  -2  15      122.26      127.98     12.94 o
  -6  -2  15      376.60      365.82     25.30 o
  -5  -2  15       43.31       45.31      7.60 o
  -4  -2  15      233.72      244.02     12.56 o
  -3  -2  15       16.64        9.66      7.31 o
  -2  -2  15     2425.42     2500.80     51.76 o
  -1  -2  15     1800.36     1822.61     42.64 o
   0  -2  15      909.47     1023.43     26.10 o
   1  -2  15       22.20       12.96      6.01 o
   2  -2  15      542.59      511.78     20.54 o
   3  -2  15       75.59       74.49      6.52 o
   4  -2  15      274.33      252.25      8.87 o
   5  -2  15       18.09       17.02      4.25 o
   6  -2  15       25.04       36.15      5.86 o
   7  -2  15       41.41       39.21      8.08 o
   8  -2  15       47.30       45.61      9.94 o
   9  -2  15        0.61       -4.85     12.18 o
  -9  -1  15       28.60       19.45     15.29 o
  -8  -1  15      149.41      135.17     15.87 o
  -7  -1  15      151.91      165.45     14.24 o
  -6  -1  15        3.31        0.90      7.21 o
  -5  -1  15       13.63       12.25      7.74 o
  -4  -1  15      161.00      161.57     10.35 o
  -3  -1  15      121.97      113.16      8.16 o
  -2  -1  15     2862.34     2910.59     59.23 o
  -1  -1  15      330.38      288.48     13.54 o
   0  -1  15        0.56        0.26      7.99 o
   1  -1  15     1486.95     1402.04     59.70 o
   2  -1  15       10.28        3.85      4.70 o
   3  -1  15     2427.62     2436.01    119.04 o
   4  -1  15      154.67      119.21      7.95 o
   5  -1  15      203.99      223.27      8.44 o
   6  -1  15      601.59      613.42     16.89 o
   7  -1  15      470.12      493.39     14.57 o
   8  -1  15      115.86      101.45     11.68 o
   9  -1  15       12.64        0.56     11.11 o
  10  -1  15        3.63        8.61     17.23 o
  -8   0  15       97.18       65.93     14.10 o
  -7   0  15        1.39       -8.43      8.43 o
  -6   0  15      529.08      526.29     22.79 o
  -5   0  15      435.51      406.39     17.33 o
  -4   0  15       15.14       20.79      6.24 o
  -3   0  15      725.33      739.55     30.28 o
  -2   0  15      658.86      586.06     18.03 o
  -1   0  15     1659.19     1620.11     37.43 o
   0   0  15     1020.95     1090.77     55.51 o
   1   0  15      172.71      149.20      8.07 o
   2   0  15      490.15      478.23     22.68 o
   3   0  15      344.95      333.26     12.28 o
   4   0  15     1096.45     1113.51     32.94 o
   5   0  15       72.31       79.85      5.72 o
   6   0  15     2766.46     2835.87     57.36 o
   7   0  15      146.54      159.54      8.66 o
   8   0  15        2.63        1.06      8.33 o
   9   0  15      175.65      157.02     22.12 o
  10   0  15      233.19      225.65     18.38 o
  -8   1  15        9.44       26.50     12.53 o
  -7   1  15      416.61      467.35     22.85 o
  -6   1  15        6.59        8.19      9.65 o
  -5   1  15       23.06       24.31      9.09 o
  -4   1  15     1639.88     1643.96     49.26 o
  -3   1  15      387.89      363.92     14.51 o
  -2   1  15      612.96      644.61     18.91 o
  -1   1  15       42.31       21.37      5.24 o
   0   1  15     2892.30     2935.57     99.65 o
   1   1  15       36.11       24.88      5.06 o
   2   1  15      923.31      880.59     21.52 o
   3   1  15        0.78       -4.63      4.80 o
   4   1  15     3349.51     3424.97     61.52 o
   5   1  15     1845.06     1940.52    120.39 o
   6   1  15      176.32      174.16      8.10 o
   7   1  15       16.30       16.05      5.61 o
   8   1  15       11.69       17.75      7.32 o
   9   1  15       37.76       36.85     10.44 o
  10   1  15        4.13        5.17     13.88 o
  -8   2  15       76.60       61.51     17.06 o
  -7   2  15       16.04       15.08     17.03 o
  -6   2  15       24.39       22.77      9.86 o
  -5   2  15      526.37      496.17     21.66 o
  -4   2  15      111.22      105.79     12.65 o
  -3   2  15        0.02        1.70      5.61 o
  -2   2  15      750.74      767.81     26.68 o
  -1   2  15      247.80      221.32      9.99 o
   0   2  15      385.98      336.87     11.71 o
   1   2  15      271.30      210.27      9.11 o
   2   2  15     1127.08     1126.03     24.04 o
   3   2  15      230.92      224.92      8.24 o
   4   2  15      956.61      948.75     19.93 o
   5   2  15      478.90      448.43     12.56 o
   6   2  15      573.47      560.22     53.50 o
   7   2  15      212.29      206.66     14.05 o
   8   2  15       45.07       45.92      6.14 o
   9   2  15      160.12      164.90     16.72 o
  10   2  15       18.82       16.41     14.85 o
  -8   3  15        7.54        5.96     13.73 o
  -7   3  15       63.61       84.07     15.36 o
  -6   3  15       12.71       13.75     10.41 o
  -5   3  15      342.68      333.53     17.61 o
  -4   3  15       32.54       37.37      9.71 o
  -3   3  15      178.07      149.10      9.73 o
  -2   3  15     1264.49     1231.49     32.66 o
  -1   3  15     1161.43     1180.10     32.39 o
   0   3  15      396.02      372.92     15.04 o
   1   3  15      322.68      347.41     11.56 o
   2   3  15      248.33      235.64      8.91 o
   3   3  15     2555.50     2631.84     48.33 o
   4   3  15        9.41        6.48      7.63 o
   5   3  15      532.19      553.75     30.65 o
   6   3  15      382.34      415.08     15.05 o
   7   3  15      153.37      140.73      8.54 o
   8   3  15      157.81      142.17      9.04 o
   9   3  15       47.18       46.91      7.64 o
  10   3  15       59.55       66.41     10.06 o
  -7   4  15      249.03      253.89     23.06 o
  -6   4  15      230.12      286.73     26.51 o
  -5   4  15      169.35      207.68     22.94 o
  -4   4  15      460.16      475.31     20.64 o
  -3   4  15     1880.63     1852.08     64.93 o
  -2   4  15      358.11      338.30     13.69 o
  -1   4  15     1374.61     1425.32     47.56 o
   0   4  15      128.39      143.56      8.28 o
   1   4  15      431.12      384.36     12.15 o
   2   4  15      388.98      332.06     11.03 o
   3   4  15        5.37        8.70      3.46 o
   4   4  15      932.38      954.83     37.84 o
   5   4  15      784.08      698.42     28.61 o
   6   4  15       27.47       22.48      5.41 o
   7   4  15       15.84       16.62      5.72 o
   8   4  15      108.92      133.63     19.72 o
   9   4  15      286.35      274.79     12.59 o
  10   4  15       32.14       28.78     15.06 o
  -7   5  15       28.91       22.53     15.34 o
  -6   5  15        1.54        9.35     11.09 o
  -5   5  15       49.48       35.31     15.39 o
  -4   5  15       47.10       37.32     10.28 o
  -3   5  15      294.40      323.88     29.05 o
  -2   5  15       54.24       35.91      6.95 o
  -1   5  15       13.55       13.79     10.88 o
   0   5  15      152.11      120.82      7.87 o
   1   5  15       13.43        6.99      5.60 o
   2   5  15      810.06      786.59     17.39 o
   3   5  15      348.52      307.13     10.08 o
   4   5  15        9.38        6.50      3.93 o
   5   5  15      661.06      621.60     19.31 o
   6   5  15      527.87      501.92     17.37 o
   7   5  15       17.28       17.40      5.38 o
   8   5  15        1.74       -3.02      5.09 o
   9   5  15       20.00       14.39     10.54 o
  10   5  15       97.12       75.63     14.58 o
  -6   6  15        3.72        9.53     13.22 o
  -5   6  15      192.08      165.43     20.23 o
  -4   6  15       79.64       75.53     14.64 o
  -3   6  15      708.05      672.36     24.60 o
  -2   6  15      353.06      338.70     15.17 o
  -1   6  15      715.93      632.76     42.76 o
   0   6  15      489.32      432.56     23.16 o
   1   6  15        5.67        4.78      4.12 o
   2   6  15       81.78       73.05      6.33 o
   3   6  15       12.14        6.78      4.33 o
   4   6  15      494.30      457.26     25.10 o
   5   6  15      850.82      840.51     25.68 o
   6   6  15      138.37      143.00      8.38 o
   7   6  15      146.64      162.62      8.96 o
   8   6  15       27.05       11.23     10.03 o
   9   6  15      541.67      562.87     51.73 o
  10   6  15      246.45      268.66     24.30 o
  -6   7  15       29.98       49.33     13.64 o
  -5   7  15      424.37      453.37     25.05 o
  -4   7  15      298.62      312.60     39.78 o
  -3   7  15      138.91      131.59     11.90 o
  -2   7  15     1728.90     1661.29    158.06 o
  -1   7  15        5.81       10.89      6.96 o
   0   7  15      970.31      888.29     30.55 o
   1   7  15      112.36      108.26      6.71 o
   2   7  15      104.86       85.29      6.11 o
   3   7  15       74.90       75.23      6.71 o
   4   7  15        0.72        5.41      4.39 o
   5   7  15      398.95      351.56     13.83 o
   6   7  15        7.77        7.15      4.73 o
   7   7  15        0.47       -1.70     12.33 o
   8   7  15       49.49       44.06     15.16 o
   9   7  15      524.71      548.65     27.31 o
  10   7  15        1.93       18.39     13.98 o
  -5   8  15       47.45       29.10     18.03 o
  -4   8  15       74.67       51.17     14.68 o
  -3   8  15        8.62        6.29     10.54 o
  -2   8  15        2.51       13.49      9.43 o
  -1   8  15      711.71      698.97     44.12 o
   0   8  15        5.76        8.42      5.66 o
   1   8  15      592.09      623.23     41.45 o
   2   8  15      266.82      235.74     10.76 o
   3   8  15      238.06      229.54     10.63 o
   4   8  15      199.77      198.79      9.37 o
   5   8  15       24.63       32.93      6.13 o
   7   8  15       27.08       14.30     13.96 o
   8   8  15       84.23       96.45     32.83 o
   9   8  15       84.05       76.21     15.45 o
  10   8  15      133.04      101.14     27.52 o
  -4   9  15       14.31       23.32     11.33 o
  -3   9  15      121.81      117.72     34.65 o
  -2   9  15       48.62       53.84      9.76 o
  -1   9  15       15.20       11.88      8.90 o
   0   9  15        0.02       -2.01      7.76 o
   1   9  15      104.17       89.64      9.43 o
   2   9  15      565.79      509.38     18.32 o
   3   9  15      143.43      142.56      9.26 o
   4   9  15       23.73       17.40      7.08 o
   5   9  15      130.64      125.46      7.87 o
   7   9  15      411.96      387.02     26.87 o
   8   9  15      309.79      300.57     19.68 o
   9   9  15      115.83      104.16     15.29 o
  -4  10  15      102.05       87.90     42.21 o
  -3  10  15       80.95       82.76     20.16 o
  -1  10  15      117.91      129.24     13.42 o
   0  10  15      443.06      497.80     21.42 o
   1  10  15      455.04      498.62     19.79 o
   2  10  15     1919.54     1976.39     57.42 o
   3  10  15      103.73       92.80      8.89 o
   4  10  15      153.57      131.76      9.74 o
   5  10  15      106.29      105.64     15.19 o
   6  10  15      754.69      744.95     40.29 o
   7  10  15        9.80       20.77     17.68 o
   8  10  15       39.25       51.13     14.14 o
   9  10  15      155.79      143.70     18.54 o
  -3  11  15       66.46       21.11     20.03 o
  -1  11  15       65.89      106.43     18.66 o
   0  11  15      234.09      235.19     16.42 o
   1  11  15      516.71      590.71     25.13 o
   2  11  15      201.14      215.78     13.55 o
   3  11  15       43.40       50.47      9.16 o
   4  11  15      195.35      193.61     21.56 o
   7  11  15        0.63       16.35     15.97 o
   8  11  15       12.93       15.67     16.52 o
  -1  12  15       55.35       21.11     19.00 o
   0  12  15      100.88      111.43     19.11 o
   1  12  15       52.67       40.77     15.56 o
   2  12  15      495.35      541.53     26.63 o
   3  12  15       66.63       77.17     10.69 o
   5  12  15       35.42       25.20     15.73 o
   6  12  15      126.61      112.59     19.96 o
   7  12  15       75.87       65.63     18.25 o
   1  13  15      247.09      260.73     25.03 o
   2  13  15       49.63       32.32     14.88 o
   3  13  15      118.77      136.02     23.67 o
   4  13  15      103.30       73.32     19.28 o
   5  13  15       33.67       35.76     18.08 o
   6  13  15      174.28      174.10     28.23 o
  -2 -12  16       61.48       71.45     19.96 o
  -1 -12  16      103.16      111.81     24.96 o
  -5 -11  16        1.38        2.42     12.63 o
  -4 -11  16      143.44      124.65     15.67 o
  -3 -11  16      318.19      331.78     20.84 o
  -2 -11  16        5.31       -6.47     11.27 o
  -1 -11  16      316.02      392.09     32.15 o
   0 -11  16      273.30      278.92     27.72 o
   1 -11  16       41.60       52.34     18.97 o
   2 -11  16        0.07        7.15     15.29 o
  -6 -10  16       75.22       79.45     14.81 o
  -5 -10  16      133.21      135.17     14.17 o
  -4 -10  16        0.44        8.82      9.88 o
  -3 -10  16       13.54       20.43     10.52 o
  -2 -10  16        1.75        3.41     11.24 o
  -1 -10  16       38.73       15.60     10.49 o
   0 -10  16       32.42       56.40     16.35 o
   1 -10  16       69.01       65.48     13.97 o
   2 -10  16      209.58      177.13     41.40 o
   3 -10  16      140.18       89.11     14.28 o
  -7  -9  16       85.15      109.12     14.27 o
  -6  -9  16        3.67        4.43     11.58 o
  -5  -9  16       74.03       80.78     12.26 o
  -4  -9  16       10.44       19.45     10.90 o
  -3  -9  16       22.00       15.60      9.47 o
  -2  -9  16      126.90      135.17     12.43 o
  -1  -9  16       72.94       60.93     10.93 o
   0  -9  16      400.77      409.50     19.28 o
   1  -9  16      562.77      601.20     43.15 o
   2  -9  16      499.03      432.57     37.34 o
   3  -9  16      101.85       83.83     14.93 o
   4  -9  16      122.82      130.42     39.42 o
   5  -9  16       39.19       24.02     14.47 o
  -7  -8  16       10.92       -6.47     12.60 o
  -6  -8  16       11.61       11.92     10.18 o
  -5  -8  16       37.16       52.07      9.84 o
  -4  -8  16       15.32       15.02      8.14 o
  -3  -8  16       41.71       41.24      9.23 o
  -2  -8  16      225.71      208.00     17.98 o
  -1  -8  16        4.99        0.95      9.35 o
   0  -8  16      179.98      173.64     10.09 o
   1  -8  16      184.82      194.33     28.08 o
   2  -8  16        2.89        5.59      9.18 o
   3  -8  16      107.21       83.69     23.87 o
   4  -8  16      102.90       95.21     15.46 o
   5  -8  16        8.42      -15.00     15.00 o
   6  -8  16       47.30       34.73     14.51 o
  -8  -7  16        0.02       -5.07     11.55 o
  -7  -7  16        6.47       12.94     10.90 o
  -6  -7  16        6.24       17.10      9.16 o
  -5  -7  16      248.94      251.30     15.80 o
  -4  -7  16        0.23        6.47      8.17 o
  -3  -7  16        0.71        1.52      6.46 o
  -2  -7  16       85.87       60.37      7.44 o
  -1  -7  16     1235.27     1230.46     33.88 o
   0  -7  16      362.83      350.03     13.43 o
   1  -7  16      136.78      120.90     14.64 o
   2  -7  16      635.89      727.99     56.60 o
   3  -7  16      209.37      216.58     15.22 o
   4  -7  16        2.12        5.20     11.95 o
   5  -7  16      128.52      140.01     15.86 o
   6  -7  16      226.10      226.70     18.90 o
  -8  -6  16       28.88       34.67     14.34 o
  -7  -6  16      141.46      168.78     15.84 o
  -6  -6  16      148.89      143.89     13.28 o
  -5  -6  16       29.45       31.67      9.98 o
  -4  -6  16        6.95        5.41      7.46 o
  -3  -6  16        9.28        5.42      5.80 o
  -2  -6  16      578.99      508.58     17.39 o
  -1  -6  16       14.31       21.39      5.81 o
   0  -6  16      106.20      113.66      8.01 o
   1  -6  16      136.45      129.37      9.76 o
   2  -6  16      400.82      378.28     14.31 o
   3  -6  16      366.52      337.80     18.32 o
   4  -6  16      246.29      233.08     17.76 o
   5  -6  16      872.97      898.88     36.93 o
   6  -6  16       25.54       24.61     13.67 o
   7  -6  16       10.87       15.71     15.33 o
  -8  -5  16      241.02      263.73     17.98 o
  -7  -5  16       48.82       36.41     11.58 o
  -6  -5  16      156.43      164.49     13.72 o
  -5  -5  16      347.44      311.24     18.22 o
  -4  -5  16      165.25      157.87     11.66 o
  -3  -5  16      165.39      152.42      8.75 o
  -2  -5  16       32.87       31.11      7.30 o
  -1  -5  16      425.95      396.59     27.76 o
   0  -5  16       11.76       29.64      6.91 o
   1  -5  16      112.69      128.67      9.88 o
   2  -5  16        0.73        4.06      7.10 o
   3  -5  16      397.44      389.84     18.67 o
   4  -5  16       82.83       78.72     13.20 o
   5  -5  16       29.37       41.73     15.24 o
   6  -5  16      108.62      124.70     15.70 o
   7  -5  16       39.71       16.95     12.23 o
   8  -5  16       92.46       94.47     44.82 o
  -8  -4  16      873.28      856.65     38.89 o
  -7  -4  16       39.29       20.77     10.25 o
  -6  -4  16       28.57        5.76     10.18 o
  -5  -4  16       15.55       13.03      6.12 o
  -4  -4  16       11.94        6.72      7.11 o
  -3  -4  16      138.47      114.16     19.16 o
  -2  -4  16      213.32      208.58     10.35 o
  -1  -4  16       17.50        4.43      6.06 o
   0  -4  16       89.79       81.24      7.05 o
   1  -4  16      551.17      535.54     17.85 o
   2  -4  16       51.13       62.29      7.82 o
   3  -4  16      920.12      975.78     35.62 o
   4  -4  16       40.06       38.27      6.15 o
   5  -4  16      333.68      333.99     16.86 o
   6  -4  16      606.12      697.14     27.15 o
   7  -4  16      322.63      352.01     32.13 o
   8  -4  16       46.03       41.48     17.61 o
  -8  -3  16       41.42       32.08     11.92 o
  -7  -3  16      241.40      310.59     18.87 o
  -6  -3  16       22.76       11.92      8.55 o
  -5  -3  16       84.31       73.41      9.47 o
  -4  -3  16       76.35       58.64      8.16 o
  -3  -3  16     2587.75     2576.20     76.52 o
  -2  -3  16      307.11      310.44     12.95 o
  -1  -3  16      342.40      345.46     17.56 o
   0  -3  16     1507.52     1612.56     37.99 o
   1  -3  16      435.91      436.38     14.59 o
   2  -3  16     2100.22     2045.15     54.78 o
   3  -3  16       44.66       29.61      7.44 o
   4  -3  16      342.48      358.87     10.75 o
   5  -3  16     1152.74     1294.94     34.46 o
   6  -3  16      793.83      816.34     27.30 o
   7  -3  16      137.70      126.57     15.67 o
   8  -3  16       49.14       60.65     18.70 o
   9  -3  16       31.87       30.04     19.00 o
  -8  -2  16       45.08       25.95     12.60 o
  -7  -2  16      131.06      134.32     14.98 o
  -6  -2  16      365.69      309.74     16.64 o
  -5  -2  16     1338.54     1307.07     40.26 o
  -4  -2  16     1401.59     1390.74     46.59 o
  -3  -2  16      144.01      143.17      9.61 o
  -2  -2  16      720.28      750.65     44.77 o
  -1  -2  16      109.23      108.01      7.44 o
   0  -2  16      204.78      220.94     13.52 o
   1  -2  16     1154.98     1080.31     27.62 o
   2  -2  16       77.48       70.27      6.77 o
   3  -2  16       31.41       27.77      6.34 o
   4  -2  16      742.56      784.46     40.34 o
   5  -2  16      573.96      587.76     23.62 o
   6  -2  16       10.63       13.55      6.84 o
   7  -2  16       52.76       49.80      8.16 o
   8  -2  16      147.99      165.18     15.18 o
   9  -2  16       22.38       15.27     12.82 o
  -8  -1  16       26.70       19.14     14.03 o
  -7  -1  16      143.40      168.31     15.80 o
  -6  -1  16        3.93        7.20      8.69 o
  -5  -1  16        5.95       -0.34      8.21 o
  -4  -1  16      799.56      782.69     40.56 o
  -3  -1  16      196.68      182.44     10.18 o
  -2  -1  16      133.80      134.15      8.70 o
  -1  -1  16      278.54      291.85     11.67 o
   0  -1  16       10.75       16.09      4.45 o
   1  -1  16     1597.79     1581.56     36.31 o
   2  -1  16     1462.18     1513.38     71.47 o
   3  -1  16      136.71      163.68      9.40 o
   4  -1  16      882.62      867.69     19.33 o
   5  -1  16     1172.46     1127.10     46.55 o
   6  -1  16       21.18        7.31      4.55 o
   7  -1  16        0.96        1.71      9.50 o
   8  -1  16       58.41       65.27     11.42 o
   9  -1  16      111.23       91.32     14.85 o
  -8   0  16       21.52       20.09     12.91 o
  -7   0  16       23.39       22.55      9.71 o
  -6   0  16       40.81       36.29      9.63 o
  -5   0  16      162.47      155.29     13.04 o
  -4   0  16       73.21       74.14      8.26 o
  -3   0  16     2101.35     2222.34     50.58 o
  -2   0  16     2911.20     2923.79    142.29 o
  -1   0  16      694.25      739.63     45.89 o
   0   0  16      521.27      487.69     13.54 o
   1   0  16      373.04      358.92     12.43 o
   2   0  16      174.92      153.24      8.01 o
   3   0  16     6115.63     5954.53    203.15 o
   4   0  16      360.11      388.22     11.79 o
   5   0  16       93.04       95.15     14.29 o
   6   0  16      119.37      105.87      6.64 o
   7   0  16        4.87       13.87      6.52 o
   8   0  16      352.99      384.42     34.29 o
   9   0  16      192.30      172.26     26.04 o
  10   0  16       83.49       75.32     13.92 o
  -8   1  16        0.16       -2.69     11.89 o
  -7   1  16        4.27       -6.50     11.11 o
  -6   1  16       83.40       61.04     11.27 o
  -5   1  16       74.69       74.95     10.64 o
  -4   1  16        4.48       15.70      6.78 o
  -3   1  16      688.73      718.70     22.09 o
  -2   1  16       17.16       16.87      5.20 o
  -1   1  16     2868.66     2788.72    182.51 o
   0   1  16     1019.60      910.57     55.21 o
   1   1  16       75.13       78.14      6.18 o
   2   1  16      266.07      251.60     10.12 o
   3   1  16      585.49      578.51     17.49 o
   4   1  16     1236.00     1355.87     26.78 o
   5   1  16      310.10      281.00      9.61 o
   6   1  16        6.38        6.95      5.24 o
   7   1  16        1.39        2.20      5.67 o
   8   1  16      820.50      909.37     25.44 o
   9   1  16        3.84        2.44      9.83 o
  10   1  16       45.32       31.78     12.47 o
  -8   2  16        5.74        4.43     16.69 o
  -7   2  16       84.42       61.38     13.85 o
  -6   2  16       32.29       33.42     13.38 o
  -5   2  16      613.61      614.36     23.44 o
  -4   2  16        0.25        5.57      7.02 o
  -3   2  16      510.23      514.72     19.30 o
  -2   2  16        4.98        0.97      5.77 o
  -1   2  16      628.29      576.41     22.68 o
   0   2  16      471.83      502.07     15.67 o
   1   2  16      670.64      709.17     17.64 o
   2   2  16      574.08      548.60     13.88 o
   3   2  16       46.67       46.22      4.84 o
   4   2  16      641.18      629.57     24.33 o
   5   2  16     1555.58     1507.39     57.98 o
   6   2  16     1048.53     1242.41     35.11 o
   7   2  16      210.98      232.32     28.62 o
   8   2  16      112.36      116.29     13.38 o
   9   2  16      555.31      622.59     22.15 o
  10   2  16        0.98        5.62     11.63 o
  -7   3  16      153.82      160.01     16.21 o
  -6   3  16        0.07        6.93     16.69 o
  -5   3  16      111.07      116.18     12.33 o
  -4   3  16      112.35      129.54     16.99 o
  -3   3  16       16.18       13.46      6.47 o
  -2   3  16     1209.43     1241.48     32.49 o
  -1   3  16      116.63      113.14      7.25 o
   0   3  16        3.03        0.29      4.17 o
   1   3  16     1563.02     1376.65     29.63 o
   2   3  16     1482.29     1433.16     30.17 o
   3   3  16      142.16      133.62      6.07 o
   4   3  16      992.24      922.32     20.70 o
   5   3  16      114.67      109.80      5.98 o
   6   3  16      195.35      217.96     10.90 o
   7   3  16      480.44      511.90     18.36 o
   8   3  16        1.49       -2.49      6.65 o
   9   3  16      129.19      165.87     20.42 o
  10   3  16       11.78        8.33      8.85 o
  -7   4  16        6.60        7.88     19.92 o
  -6   4  16       24.66       -3.79     10.33 o
  -5   4  16       37.41       37.13     10.09 o
  -4   4  16       13.53        4.88      9.45 o
  -3   4  16     1321.54     1222.54     71.64 o
  -2   4  16        2.12        0.31      3.13 o
  -1   4  16      126.06      147.42      9.48 o
   0   4  16      836.88      791.09     36.17 o
   1   4  16     1257.41     1364.15     27.99 o
   2   4  16      169.80      181.23      7.87 o
   3   4  16        0.03       -1.62      4.18 o
   4   4  16      146.02      148.06      6.88 o
   5   4  16      369.15      421.89     15.16 o
   6   4  16      224.39      236.90     11.92 o
   7   4  16      184.18      202.43     11.03 o
   8   4  16      576.16      619.44     47.08 o
   9   4  16      376.78      389.94     36.76 o
  10   4  16        1.37       13.59     13.11 o
  -7   5  16      126.23       95.95     17.19 o
  -6   5  16       46.12       31.98     14.75 o
  -5   5  16       31.43       36.69     11.56 o
  -4   5  16      401.47      494.39     28.27 o
  -3   5  16      143.46      134.96     11.78 o
  -2   5  16      147.57      132.60      9.60 o
  -1   5  16      874.96      798.97     26.02 o
   0   5  16      340.50      317.24     12.14 o
   1   5  16      290.54      267.60     10.38 o
   2   5  16       55.65       56.78      5.17 o
   3   5  16     1280.76     1191.59     22.95 o
   4   5  16      329.48      301.01      9.21 o
   5   5  16       78.23       64.16      7.08 o
   6   5  16      107.85      110.65      6.98 o
   7   5  16      228.99      278.31     12.33 o
   8   5  16      749.61      759.62     22.22 o
   9   5  16      432.45      424.37     24.09 o
  10   5  16      136.45      158.70     44.72 o
  -6   6  16       45.23       39.80     16.06 o
  -5   6  16       12.93        7.77     11.72 o
  -4   6  16        1.03       -2.64      8.69 o
  -3   6  16      141.39      133.75     12.28 o
  -2   6  16      427.15      430.14     22.68 o
  -1   6  16        1.82        3.78      6.26 o
   0   6  16      720.09      761.18     25.17 o
   1   6  16      487.84      486.61     13.20 o
   2   6  16     2440.25     2422.06     42.07 o
   3   6  16      137.87      141.55     11.43 o
   4   6  16        0.09       -1.36      5.11 o
   5   6  16       61.40       64.43      6.50 o
   6   6  16      101.26      115.76      8.34 o
   7   6  16      261.34      258.96     11.89 o
   8   6  16      476.16      512.80     23.43 o
   9   6  16       32.57       32.23     12.35 o
  10   6  16       45.68       32.80     14.44 o
  -6   7  16       30.97       22.21     14.36 o
  -5   7  16      148.73      128.68     19.62 o
  -4   7  16        0.81        0.32     10.60 o
  -3   7  16        2.77        2.39     10.58 o
  -2   7  16      697.15      676.14     52.91 o
  -1   7  16      210.75      228.23     13.73 o
   0   7  16      864.95      854.72     22.47 o
   1   7  16     2905.48     2708.28     89.45 o
   2   7  16       80.30       82.26      6.18 o
   3   7  16      179.22      171.68      9.20 o
   4   7  16      339.03      340.56     12.94 o
   5   7  16      161.04      156.56      9.71 o
   6   7  16      633.54      663.69     21.86 o
   7   7  16      109.48       99.31     15.46 o
   8   7  16        3.73       -4.45     10.64 o
   9   7  16        3.86      -12.37     12.37 o
  10   7  16      312.49      304.28     33.65 o
  -5   8  16      144.26      133.84     47.88 o
  -4   8  16       13.55       21.94     12.03 o
  -3   8  16      154.96      139.46     14.54 o
  -2   8  16      344.65      381.14     34.43 o
  -1   8  16      367.79      383.63     17.68 o
   0   8  16      462.95      438.76     17.82 o
   1   8  16        0.35        1.02      6.85 o
   3   8  16        1.50        5.41      6.44 o
   4   8  16      453.76      445.69     16.35 o
   5   8  16      143.97      133.47      9.37 o
   6   8  16      291.70      239.14     19.41 o
   7   8  16      162.78      143.89     17.71 o
   8   8  16      134.78      109.12     16.59 o
   9   8  16        0.36       10.46     12.25 o
  -4   9  16       23.16       23.56     16.42 o
  -3   9  16        0.03       -7.10     12.80 o
  -2   9  16      257.79      275.90     36.39 o
  -1   9  16      174.80      161.43     14.47 o
   0   9  16      225.60      231.24     13.49 o
   1   9  16       46.65       58.37      8.45 o
   2   9  16     1013.71     1014.57     31.74 o
   3   9  16      239.82      217.96     11.99 o
   4   9  16       25.10       25.58      6.91 o
   5   9  16        0.16        0.34      5.86 o
   6   9  16      101.77       99.68     14.00 o
   8   9  16        8.66        0.34     15.16 o
   9   9  16        0.81      -13.08     13.08 o
  -3  10  16       82.27       92.80     21.32 o
  -2  10  16      327.80      338.52     28.51 o
  -1  10  16       14.50        2.69     10.49 o
   0  10  16      472.67      551.88     22.55 o
   2  10  16       55.21       52.86      9.13 o
   3  10  16       18.38       18.32      7.42 o
   4  10  16     1692.10     1740.99     50.81 o
   6  10  16       24.16       25.58     15.29 o
   7  10  16        0.96        4.43     13.59 o
   8  10  16      357.54      379.76     32.35 o
   9  10  16       59.72       51.17     25.83 o
  -2  11  16      266.02      272.79     28.03 o
  -1  11  16       88.75       79.45     18.77 o
   0  11  16      548.02      573.78     26.53 o
   2  11  16      311.31      331.78     16.79 o
   3  11  16       29.73       26.12      9.43 o
   5  11  16      113.93      120.15     19.00 o
   6  11  16       59.92       40.77     15.33 o
   7  11  16       68.61       91.03     19.38 o
   8  11  16      156.31      171.84     35.71 o
  -1  12  16       69.81       46.38     19.34 o
   0  12  16        5.99      -11.55     15.67 o
   1  12  16       25.62       15.29     15.60 o
   2  12  16        0.34       -3.07     11.58 o
   3  12  16        2.41       -2.01     10.18 o
   4  12  16       11.47       21.11     19.00 o
   5  12  16      517.18      527.87     35.62 o
   6  12  16      571.47      596.09     43.25 o
   7  12  16       36.74       -0.68     22.27 o
   2  13  16      105.26       98.22     17.57 o
   3  13  16      201.71      227.87     29.53 o
   4  13  16      710.48      664.64     45.67 o
   5  13  16      208.43      217.42     26.67 o
  -4 -11  17       11.47      -11.55     14.92 o
  -3 -11  17       60.99       45.36     13.18 o
  -2 -11  17       11.84        9.50     13.32 o
  -1 -11  17      982.18     1153.01     70.19 o
   0 -11  17       47.37       30.04     19.41 o
   1 -11  17       43.60       27.28     21.39 o
  -5 -10  17       12.24        6.47     11.95 o
  -4 -10  17        1.69       -1.36     12.23 o
  -3 -10  17       22.19       35.76     11.92 o
  -2 -10  17      303.73      329.77     20.77 o
  -1 -10  17        0.06       -3.75     10.59 o
   0 -10  17      209.05      202.43     23.64 o
   1 -10  17      115.31      156.08     23.06 o
   2 -10  17       39.05       42.62     13.16 o
   3 -10  17        0.05      -15.00     15.00 o
  -6  -9  17       72.25       87.18     14.81 o
  -5  -9  17        1.59        7.46     11.20 o
  -4  -9  17      103.24       97.47     12.40 o
  -3  -9  17       24.87       15.02     10.59 o
  -2  -9  17        0.02       -8.17      8.55 o
  -1  -9  17       69.63       66.82     10.86 o
   0  -9  17       25.42       14.79     10.56 o
   1  -9  17      308.38      322.91     19.40 o
   2  -9  17        0.08        0.87     19.24 o
   3  -9  17      219.98      231.86     18.45 o
   4  -9  17        0.11        3.71     22.17 o
  -7  -8  17        0.00       10.56     13.32 o
  -6  -8  17      145.54      143.89     16.38 o
  -5  -8  17      132.15      125.46     13.66 o
  -4  -8  17      112.93      125.46     12.40 o
  -3  -8  17       51.72       49.45     10.90 o
  -2  -8  17       63.96       50.74      9.98 o
  -1  -8  17      385.54      406.25     16.67 o
   0  -8  17      806.13      850.12     27.39 o
   1  -8  17       16.94        7.66      9.24 o
   2  -8  17       14.71       10.74     10.74 o
   3  -8  17      616.69      633.01     30.10 o
   4  -8  17      191.88      161.38     16.66 o
   5  -8  17        1.24        9.85     18.92 o
  -7  -7  17      193.69      204.54     16.89 o
  -6  -7  17        0.38        3.41      9.20 o
  -5  -7  17       22.94       18.80     10.56 o
  -4  -7  17       32.40       26.90      9.20 o
  -3  -7  17       35.75       36.20      9.98 o
  -2  -7  17      231.13      242.81     12.29 o
  -1  -7  17      208.95      207.67     10.97 o
   0  -7  17       29.72       15.06     12.24 o
   1  -7  17      166.96      170.12     11.39 o
   2  -7  17     1287.31     1273.95     44.82 o
   3  -7  17       93.44       66.05     12.10 o
   4  -7  17      738.96      801.48     49.74 o
   5  -7  17       93.13       78.77     12.47 o
   6  -7  17        1.91       -6.35     14.70 o
  -8  -6  17        8.09       -4.43     14.30 o
  -7  -6  17       18.30       23.91     11.55 o
  -6  -6  17        4.14        2.42      9.91 o
  -5  -6  17      309.21      329.77     18.08 o
  -4  -6  17      131.77      143.89     12.40 o
  -3  -6  17      182.02      201.03     10.53 o
  -2  -6  17       48.81       41.75      7.17 o
  -1  -6  17       60.00       70.92      7.10 o
   0  -6  17       78.72       75.88      7.84 o
   1  -6  17      338.07      292.16     11.96 o
   2  -6  17       52.38       42.88      6.92 o
   3  -6  17       74.61       87.76     24.72 o
   4  -6  17      736.49      800.02     29.40 o
   5  -6  17      442.15      489.32     23.57 o
   6  -6  17        0.44      -12.22     12.88 o
   7  -6  17       94.61       68.11     15.45 o
  -8  -5  17        0.22       -8.51     11.95 o
  -7  -5  17      229.37      217.42     18.49 o
  -6  -5  17      177.73      183.50     14.51 o
  -5  -5  17        2.34       -7.46      9.47 o
  -4  -5  17       23.41       11.64     10.39 o
  -3  -5  17        2.94        3.34      7.47 o
  -2  -5  17      118.69      118.26     10.32 o
  -1  -5  17       48.68       33.67      6.73 o
   0  -5  17      160.19      165.29     10.36 o
   1  -5  17      380.44      419.91     17.81 o
   2  -5  17      349.84      370.32     17.49 o
   3  -5  17      578.66      570.97     22.66 o
   4  -5  17     1018.49      985.80     49.43 o
   5  -5  17       32.56       29.34     14.66 o
   6  -5  17       11.83        9.08     25.41 o
   7  -5  17      112.35       89.70     20.14 o
  -8  -4  17        4.30       17.10     14.03 o
  -7  -4  17       19.78        9.16     11.51 o
  -6  -4  17       16.15        6.47      9.60 o
  -5  -4  17      249.10      210.25     10.90 o
  -4  -4  17      249.27      225.65     13.42 o
  -3  -4  17      615.98      660.22     26.18 o
  -2  -4  17      576.73      540.45     21.37 o
  -1  -4  17       89.14       73.45      7.46 o
   0  -4  17      186.41      163.26     10.49 o
   1  -4  17        5.05       16.86      7.44 o
   2  -4  17      144.79      177.68     16.94 o
   3  -4  17      855.39      829.64     28.85 o
   4  -4  17       45.93       37.38      9.46 o
   5  -4  17        8.70        8.29      7.75 o
   6  -4  17      161.05      155.32     15.39 o
   7  -4  17       48.23       51.03     14.14 o
   8  -4  17      191.64      157.48     25.00 o
  -8  -3  17        3.91       13.62     13.62 o
  -7  -3  17      113.55       93.52     13.93 o
  -6  -3  17       64.27       83.78     12.50 o
  -5  -3  17        0.69        0.91      8.53 o
  -4  -3  17       25.66       23.69     10.03 o
  -3  -3  17      247.29      244.88     12.83 o
  -2  -3  17      273.99      280.41     13.51 o
  -1  -3  17       19.51       17.03      6.26 o
   0  -3  17      651.87      638.12     19.93 o
   1  -3  17      317.99      279.41     23.53 o
   2  -3  17      268.33      275.74     13.16 o
   3  -3  17        0.30        6.70      6.73 o
   4  -3  17        7.28       12.48      4.53 o
   5  -3  17       13.61       20.16      7.78 o
   6  -3  17        6.11        8.28      7.28 o
   7  -3  17        2.78       11.11     11.71 o
   8  -3  17      781.82      810.81     50.44 o
  -8  -2  17       41.15       12.57     14.00 o
  -7  -2  17       69.60       61.51     13.59 o
  -6  -2  17       65.60       66.43     11.67 o
  -5  -2  17      386.13      386.37     25.83 o
  -4  -2  17       87.02       95.91      9.26 o
  -3  -2  17     1849.98     2000.65     59.43 o
  -2  -2  17      668.58      643.70     40.05 o
  -1  -2  17        9.49        8.50      7.46 o
   0  -2  17      189.06      187.94     11.22 o
   1  -2  17        2.22        0.43      5.84 o
   2  -2  17      325.95      358.27     19.65 o
   3  -2  17      275.81      254.97     14.41 o
   4  -2  17        0.64        2.61      4.95 o
   5  -2  17      711.49      728.71     26.33 o
   6  -2  17       65.02       78.21      7.93 o
   7  -2  17      875.18      922.27     42.30 o
   8  -2  17      784.34      815.24     82.62 o
   9  -2  17        0.30      -17.03     17.03 o
  -8  -1  17       81.56       83.78     15.53 o
  -7  -1  17       75.23       78.47     13.08 o
  -6  -1  17       56.76       63.01     10.03 o
  -5  -1  17       42.15       35.15     27.26 o
  -4  -1  17      227.73      220.77     12.72 o
  -3  -1  17        3.30       16.46      6.81 o
  -2  -1  17       36.69       16.60      5.83 o
  -1  -1  17      101.35       90.59      8.32 o
   0  -1  17      570.66      506.53     16.56 o
   1  -1  17       72.29       70.23      7.94 o
   2  -1  17      157.30      139.13      8.47 o
   3  -1  17        1.03        4.55      4.82 o
   4  -1  17      131.12      138.09     25.53 o
   5  -1  17      337.97      329.21     12.39 o
   6  -1  17       92.63      103.81      7.05 o
   7  -1  17      316.16      288.94     36.29 o
   8  -1  17      256.44      291.82     34.87 o
   9  -1  17       90.60      101.85     20.20 o
  -8   0  17      163.15      149.71     18.97 o
  -7   0  17       86.98       68.66     13.15 o
  -6   0  17       93.15       76.25     13.64 o
  -5   0  17        0.99        1.18      8.05 o
  -4   0  17      143.93      132.12     10.48 o
  -3   0  17      451.55      428.44     39.69 o
  -2   0  17      300.74      253.22     11.12 o
  -1   0  17      243.22      219.97     12.00 o
   0   0  17      134.77      120.63      8.00 o
   1   0  17      703.42      719.42     20.15 o
   2   0  17       97.58       98.96      7.21 o
   3   0  17       23.80       19.46      5.82 o
   4   0  17       31.20       38.00     12.98 o
   5   0  17      264.01      279.01     16.96 o
   6   0  17      112.45      111.38     14.08 o
   7   0  17        6.11        2.49     13.55 o
   8   0  17      232.16      225.04     15.40 o
   9   0  17      270.70      287.81     20.28 o
  -8   1  17        1.32        6.13     13.96 o
  -7   1  17        0.11        5.11     12.52 o
  -6   1  17        0.20       -8.88      8.88 o
  -5   1  17       57.63       70.74      9.47 o
  -4   1  17      150.69      152.50     11.49 o
  -3   1  17       21.04       22.95      6.74 o
  -2   1  17        0.71        6.33      6.26 o
  -1   1  17      261.42      250.41     11.06 o
   0   1  17      377.10      339.47     19.94 o
   1   1  17      268.56      224.78      9.76 o
   2   1  17      647.93      674.47     18.95 o
   3   1  17      179.98      181.52      8.60 o
   4   1  17       55.27       55.03     10.59 o
   5   1  17      806.03      788.64     20.18 o
   6   1  17      380.23      399.63     36.95 o
   7   1  17      458.02      490.65     25.05 o
   8   1  17       19.67       19.73      8.85 o
   9   1  17      432.79      437.14     42.04 o
  10   1  17        3.91       -3.14     11.28 o
  -7   2  17       60.59       43.65     13.33 o
  -6   2  17      127.42      127.81     14.46 o
  -5   2  17        4.92       -1.86      9.57 o
  -4   2  17     1028.18     1061.36     36.70 o
  -3   2  17     1210.39     1332.66     47.00 o
  -2   2  17        8.24        7.37      7.20 o
  -1   2  17       57.95       51.48      6.00 o
   0   2  17     1291.99     1179.94     26.68 o
   1   2  17      122.04      120.07      7.75 o
   2   2  17       32.47       33.33      6.81 o
   3   2  17      859.09      814.19     37.65 o
   4   2  17       19.19       24.64      5.67 o
   5   2  17        3.01       -1.33      9.02 o
   6   2  17     1038.97     1066.95     32.56 o
   7   2  17       19.88       13.04     11.56 o
   8   2  17      163.34      168.32     10.17 o
   9   2  17       65.29       68.75      9.69 o
  10   2  17       19.03       23.26     15.70 o
  -7   3  17        9.00      -11.04     14.03 o
  -6   3  17        4.45       18.01     11.45 o
  -5   3  17       11.73       17.99      8.35 o
  -4   3  17       22.06       21.71      7.89 o
  -3   3  17       53.86       50.84      8.01 o
  -2   3  17      364.89      348.11     17.81 o
  -1   3  17      276.82      264.59     16.07 o
   0   3  17     1666.09     1768.40     40.28 o
   1   3  17     2710.49     2704.73     50.25 o
   2   3  17      185.53      184.94      8.34 o
   3   3  17       16.67       12.80      4.11 o
   4   3  17      405.13      412.74     41.58 o
   5   3  17       60.78       56.46      5.78 o
   6   3  17       78.60       78.81      7.87 o
   7   3  17      675.25      731.94     24.96 o
   8   3  17       54.34       52.34      8.68 o
   9   3  17        0.95       -2.25      8.34 o
  10   3  17      115.47      123.51     26.94 o
  -7   4  17       28.56       26.71     15.68 o
  -6   4  17      402.29      425.37     24.80 o
  -5   4  17        3.87       -2.93     11.21 o
  -4   4  17      222.30      256.75     22.85 o
  -3   4  17        3.06       -8.52      8.52 o
  -2   4  17      189.50      206.82     13.86 o
  -1   4  17      175.34      190.60     10.87 o
   0   4  17     1124.19     1083.04     28.53 o
   1   4  17       67.91       65.22     18.78 o
   2   4  17      269.51      214.02     12.31 o
   3   4  17      664.75      597.90     14.04 o
   4   4  17      316.37      298.55     26.90 o
   5   4  17       52.72       45.36      6.71 o
   6   4  17       68.06       61.51      7.22 o
   7   4  17        0.02        4.12      6.81 o
   8   4  17      371.03      357.81     53.14 o
   9   4  17      234.81      224.54     14.37 o
  10   4  17      125.29      107.83     18.31 o
  -6   5  17       16.74        2.93     14.85 o
  -5   5  17       28.13       14.97      9.97 o
  -4   5  17       22.07       12.47      8.50 o
  -3   5  17        4.85        5.42     11.24 o
  -2   5  17      587.17      629.97     29.75 o
  -1   5  17     1031.85     1091.04     33.84 o
   0   5  17     1835.90     1767.34     50.13 o
   1   5  17        7.26        6.76      5.04 o
   2   5  17      421.80      447.71     12.66 o
   3   5  17      158.94      149.85     15.41 o
   4   5  17        5.36        0.68      5.14 o
   5   5  17       57.56       52.34      6.13 o
   6   5  17       77.50       82.11      7.02 o
   7   5  17        0.01       -1.70      5.79 o
   8   5  17      164.05      164.03     10.18 o
   9   5  17       25.80        8.95     10.60 o
  10   5  17      541.48      509.13     27.73 o
  -6   6  17        0.25       -7.04     13.34 o
  -5   6  17       13.32       12.28     13.08 o
  -4   6  17       85.54      103.61     13.16 o
  -3   6  17       54.71       63.57     10.38 o
  -2   6  17        0.94        8.05      8.29 o
  -1   6  17       81.95       67.42     12.38 o
   0   6  17       63.57       59.18     12.65 o
   1   6  17      116.11       98.03     10.80 o
   2   6  17       17.06       12.40      4.69 o
   3   6  17     1333.86     1283.07     31.74 o
   4   6  17      410.37      369.07     14.17 o
   5   6  17     1048.67     1113.27     33.24 o
   6   6  17      266.11      252.46     11.72 o
   7   6  17       27.19       28.64      6.50 o
   8   6  17      423.36      403.14     20.96 o
   9   6  17        0.08       -3.63     12.23 o
  10   6  17       53.34       47.07     19.97 o
  -5   7  17        8.53       -2.90     12.64 o
  -4   7  17        6.36      -10.43     10.43 o
  -3   7  17        5.40       13.05     10.24 o
  -2   7  17      654.08      602.07     23.92 o
  -1   7  17      133.09      134.98     16.50 o
   0   7  17        0.88       -3.15      6.61 o
   1   7  17        1.07        4.07      6.86 o
   2   7  17      410.25      418.86     16.62 o
   3   7  17        7.67        8.17      5.48 o
   4   7  17     1064.48     1027.55     27.21 o
   5   7  17        5.09        9.50      5.79 o
   6   7  17      228.14      248.95     11.07 o
   7   7  17       71.84       56.12     14.92 o
   8   7  17        2.79        1.36     15.29 o
   9   7  17       56.53       26.81     15.22 o
  10   7  17      110.67      103.15     25.00 o
  -5   8  17        6.86       16.28     14.77 o
  -4   8  17       54.81       78.02     15.24 o
  -3   8  17       26.07       16.59     10.60 o
  -2   8  17       50.79       36.61     10.59 o
  -1   8  17      316.72      283.66     16.09 o
   0   8  17       52.86       51.66     10.66 o
   1   8  17       30.35       22.85      8.11 o
   2   8  17        3.30       -1.70      7.15 o
   3   8  17      309.27      306.71     13.59 o
   4   8  17      331.61      313.86     14.37 o
   5   8  17       86.08       78.13      7.49 o
   7   8  17       89.30       78.13     16.96 o
   8   8  17      332.23      291.39     25.85 o
   9   8  17       50.91       32.62     15.27 o
  -4   9  17      183.21      172.36     18.10 o
  -3   9  17       61.73       58.79     11.90 o
  -2   9  17       41.87       17.65     12.79 o
   0   9  17      214.49      213.09     12.94 o
   1   9  17      243.85      220.14     18.08 o
   2   9  17      178.68      167.83     11.00 o
   3   9  17      280.41      306.71     14.24 o
   4   9  17      363.96      398.70     16.96 o
   5   9  17      541.03      565.84     20.20 o
   6   9  17      471.50      449.61     31.30 o
   7   9  17       17.41       10.18     12.60 o
   8   9  17        1.78       -6.47     14.68 o
   9   9  17       76.07       71.48     15.13 o
  -3  10  17      140.65      160.27     24.76 o
  -2  10  17       21.75       25.95     17.68 o
  -1  10  17        2.07       -8.17     14.68 o
   0  10  17       13.29       -5.41     10.83 o
   1  10  17       17.83       25.20      9.43 o
   2  10  17       52.11       40.53      8.92 o
   3  10  17      312.24      328.40     15.39 o
   4  10  17       70.70       66.55      9.94 o
   5  10  17       85.61       93.14     18.53 o
   6  10  17        0.40       -6.78     12.19 o
   7  10  17       18.97      -14.58     14.58 o
   8  10  17       93.74       97.84     22.99 o
  -2  11  17        0.03      -12.57     19.11 o
  -1  11  17        9.16       28.23     17.06 o
   1  11  17        0.89       11.92     10.56 o
   2  11  17       80.23       78.47     12.43 o
   3  11  17      781.40      768.31     42.98 o
   5  11  17      202.48      168.78     22.07 o
   6  11  17       20.08       32.32     19.11 o
   7  11  17       50.24       49.96     19.31 o
   0  12  17        7.16        6.47     16.35 o
   1  12  17      130.89      116.54     20.33 o
   2  12  17      303.95      315.16     19.65 o
   3  12  17      186.86      208.80     14.92 o
   4  12  17       39.43       23.57     17.03 o
  -3 -11  18      595.17      658.95     33.17 o
  -2 -11  18      120.37      117.73     22.03 o
  -1 -11  18       54.74       55.58     21.73 o
   0 -11  18      121.75      151.52     24.52 o
  -5 -10  18      240.81      247.79     20.33 o
  -4 -10  18       73.22       73.97     13.01 o
  -3 -10  18        0.67       -4.12     12.29 o
  -2 -10  18      163.58      155.64     16.59 o
  -1 -10  18      170.24      135.17     20.60 o
   0 -10  18       37.47       25.95     17.10 o
   1 -10  18      562.47      577.32     45.23 o
   2 -10  18      113.67      113.35     17.31 o
  -6  -9  18      191.29      149.71     16.72 o
  -5  -9  18       36.01       26.12     12.84 o
  -4  -9  18       44.16       64.16     12.70 o
  -3  -9  18        5.65        8.51     11.20 o
  -2  -9  18       37.79       23.57     10.93 o
  -1  -9  18        0.05        0.68      9.94 o
   0  -9  18      118.44       99.25     13.10 o
   1  -9  18        1.78        8.16     11.82 o
   2  -9  18      201.89      229.30     30.87 o
   3  -9  18        1.47      -15.56     15.56 o
   4  -9  18      746.01      679.62     36.35 o
  -6  -8  18       64.93       60.65     13.21 o
  -5  -8  18       40.86       22.85     11.65 o
  -4  -8  18      341.63      376.90     21.49 o
  -3  -8  18      104.86      108.71     12.33 o
  -2  -8  18      115.41      102.27     12.33 o
  -1  -8  18        0.49        5.16     11.58 o
   0  -8  18       46.41       53.92      8.95 o
   1  -8  18       27.87       23.62     10.01 o
   2  -8  18     1350.56     1434.14     49.29 o
   3  -8  18      799.75      768.23     37.83 o
   4  -8  18        3.40       22.37     14.17 o
   5  -8  18       56.40       38.97     16.76 o
  -7  -7  18        2.59       -7.46     13.89 o
  -6  -7  18        9.99        4.12     12.98 o
  -5  -7  18        1.72       -2.42      9.91 o
  -4  -7  18     1235.49     1356.80     51.66 o
  -3  -7  18        7.38       14.30      9.50 o
  -2  -7  18      169.38      154.75     10.36 o
  -1  -7  18      400.92      399.01     46.21 o
   0  -7  18      129.30      142.39     11.10 o
   1  -7  18      100.28       96.77      8.95 o
   2  -7  18      818.40      850.12     32.77 o
   3  -7  18       36.41       28.47     17.78 o
   4  -7  18        4.75        5.82     13.05 o
   5  -7  18      348.96      340.46     23.04 o
   6  -7  18       14.44       -0.51     13.71 o
  -7  -6  18       24.47       24.11     12.33 o
  -6  -6  18      203.47      208.25     17.57 o
  -5  -6  18      137.06      133.88     13.25 o
  -4  -6  18      156.42      175.56     14.17 o
  -3  -6  18       39.56       42.82      8.96 o
  -2  -6  18      522.72      515.36     18.93 o
  -1  -6  18      359.06      358.99     14.24 o
   0  -6  18       26.30       14.87      6.80 o
   1  -6  18        3.82        1.94      7.01 o
   2  -6  18       18.19       12.66      6.28 o
   3  -6  18      209.06      196.26     16.06 o
   4  -6  18       67.21       51.74     10.91 o
   5  -6  18       56.41       63.15     31.21 o
   6  -6  18      241.67      257.32     19.66 o
   7  -6  18      282.94      237.74     20.93 o
  -7  -5  18      129.39      158.40     16.24 o
  -6  -5  18       81.83       80.78     12.26 o
  -5  -5  18        1.58       -9.23      9.23 o
  -4  -5  18       78.11       59.28      7.98 o
  -3  -5  18        0.00        7.62      8.16 o
  -2  -5  18       78.62       77.49      8.92 o
  -1  -5  18        3.40        2.11      5.88 o
   0  -5  18      551.62      517.04     37.21 o
   1  -5  18      189.58      184.68     16.98 o
   2  -5  18       23.28       34.20     14.78 o
   3  -5  18      213.22      207.62     14.81 o
   4  -5  18      211.87      202.99     14.49 o
   5  -5  18       56.90       46.26     12.06 o
   6  -5  18      575.71      514.25     42.09 o
   7  -5  18      489.27      464.51     26.03 o
  -8  -4  18       17.20       18.02     13.32 o
  -7  -4  18      127.64      141.23     15.36 o
  -6  -4  18       39.63       51.53     11.92 o
  -5  -4  18      135.35      147.46     12.09 o
  -4  -4  18        6.33        8.50     10.20 o
  -3  -4  18      578.56      614.39     23.29 o
  -2  -4  18        0.63        1.97      3.73 o
  -1  -4  18      195.44      190.60     12.21 o
   0  -4  18     2225.09     2412.90     71.22 o
   1  -4  18       11.67       22.75     16.93 o
   2  -4  18        4.72       -2.44      6.32 o
   3  -4  18       37.76       51.28     13.25 o
   4  -4  18      150.30      142.11     14.00 o
   5  -4  18      369.84      362.70     18.87 o
   6  -4  18      362.06      343.08     26.56 o
   7  -4  18       59.78       56.83     14.87 o
   8  -4  18      254.49      273.40     26.26 o
  -8  -3  18        2.04      -11.27     14.00 o
  -7  -3  18        8.63       12.94     13.28 o
  -6  -3  18        0.76        7.87      9.23 o
  -5  -3  18      128.09      139.99     12.17 o
  -4  -3  18       65.77       77.89      9.15 o
  -3  -3  18       25.92       32.78      7.67 o
  -2  -3  18      148.93      142.18      9.92 o
  -1  -3  18      275.55      263.32     13.37 o
   0  -3  18       21.15       16.28      9.23 o
   1  -3  18       20.94       32.16      6.17 o
   2  -3  18       13.62        1.62      6.22 o
   3  -3  18       20.55       24.70      7.45 o
   4  -3  18      306.29      296.94     11.89 o
   5  -3  18      108.16      124.00      9.08 o
   6  -3  18       94.68       94.05     11.95 o
   7  -3  18      614.19      565.31     46.96 o
   8  -3  18        3.11       14.58     15.36 o
  -8  -2  18        2.78       23.19     11.55 o
  -7  -2  18        0.15       19.14     13.72 o
  -6  -2  18      277.29      304.12     23.81 o
  -5  -2  18      413.49      388.29     19.24 o
  -4  -2  18       26.92       35.89      9.47 o
  -3  -2  18      414.38      412.44     50.98 o
  -2  -2  18       93.72      101.47      9.05 o
[truncated: 103,738 more chars]
